# Supplementary material for: Minor alleles are associated with white rust (Albugo occidentalis) susceptibility in spinach (Spinacia oleracea)
Source: Hortic Res. 2019 Dec 1;6:129. doi: 10.1038/s41438-019-0214-7 (PMC6885047; doi:10.1038/s41438-019-0214-7)
Supplement: Supplementary file 1 — Supplementary Table ST1 Phenotypic data and accession information [file 41438_2019_214_MOESM1_ESM.xlsx]

## Sheet: PhenDataAndOri
Supplementary Table ST1 Phenotypic data and accession information
	WR-DSR
Line	Rep 1	Rep2	Rep 3	LSMean	BLUP	ArithMean	Accession	Name	Origin
SP2	15	30	25	30.593	-5.68951	23.3333	CPPSIH 3 04	Clermont (differential)
SP3	30	40	50	38.0426	1.7601	40	CPPSIH 3 05	Campania (differential)
SP4	10	30	50	33.308	-2.9745	30	CPPSIH 3 06	Boeing (differential)
SP5	40	40	40	38.0426	1.7601	40	CPPSIH 3 07	Lion (differential)
SP6	30		25	33.0487	-3.23381	27.5	CPPSIH 3 08	Lazio (differential)
SP7	45		35	37.7335	1.45105	40	NSL 184378	99 X 95 A CHRISTIANSON STRAIN	United States, Oregon
SP8	30		40	35.8596	-0.422898	35	NSL 184379	99 X 95 42220-70100 STOCKSEED	United States, California
SP9	40	40	40	38.0426	1.7601	40	NSL 184398	99 X 95 (FERRY MORSE STRAIN)	United States, California
SP10	50	45	50	41.9881	5.70559	48.3333	NSL 186328	99 X 95 (DESSERT)	United States, Oregon
SP11	50	50	50	42.7772	6.49469	50	NSL 22003	BADGER SAVOY	United States, California
SP12	20	35	50	35.6753	-0.607199	35	NSL 22149	SAVOY SUPREME	United States, California
SP14		40	45	38.5384	2.2559	42.5	NSL 28216	BLIGHT RESISTANT SAVOY	United States, Wyoming
SP15	25	35	50	36.4644	0.1819	36.6667	NSL 28217	MT EVERGREEN	United States, Wyoming
SP16	35	20	50	35.6753	-0.607199	35	NSL 28218	VIKING	Sweden
SP17	30	20	20	30.1516	-6.13089	23.3333	NSL 32629	FLANDERS	United States, Louisiana
SP18	30	25	40	34.0971	-2.1854	31.6667	NSL 32678	LONG STANDING BLOOMSDALE	United States, New York
SP19	30	35	35	34.8862	-1.3963	33.3333	NSL 37031	HASTINGS ARAGON	United States, Georgia
SP20	15		35	32.1117	-4.17079	25	NSL 42771	VIROFLAY 99 MR	United States, California
SP21	40	35	25	34.8862	-1.3963	33.3333	NSL 6082	WISCONSIN BLOOMSDALE	United States, New York
SP22	15	25	35	30.9407	-5.34179	25	NSL 6083	KING OF DENMARK	United States, Illinois
SP23	40	25	30	34.0971	-2.1854	31.6667	NSL 6084	GIANT THICK LEAVED/NOBEL	United States, California
SP24	45	45	30	38.0426	1.7601	40	NSL 6085	DARK GREEN PRICKLY SEEDED	United States, California
SP26	50	50	50	42.7772	6.49469	50	NSL 6087	BADGER SAVOY 751	United States, New York
SP27	20	25	40	32.5189	-3.7636	28.3333	NSL 6088	BLIGHT RESISTANT SAVOY	United States, New York
SP28	40	25	35	34.8862	-1.3963	33.3333	NSL 6089	BLOOMSDALE DARK GREEN	United States, Missouri
SP29	30	30	35	34.0971	-2.1854	31.6667	NSL 6092	VIKING	United States, New York
SP30	30	35	30	34.0971	-2.1854	31.6667	NSL 6093	VIKING GIANT NOBEL	United States, Illinois
SP31	45	40	20	35.6753	-0.607199	35	NSL 6096	VA SAVOY BLIGHT RESISTANT	United States, Missouri
SP32	40	35	10	32.5189	-3.7636	28.3333	NSL 6097	NORTHLAND	United States, Minnesota
SP33	50	50	20	38.0426	1.7601	40	NSL 6099	NOBEL/GIANT THICK LEAVED	United States, Pennsylvania
SP34	50	45	50	41.9881	5.70559	48.3333	NSL 65915	ADVANCE	United States, Oregon
SP35	35	40	20	34.0971	-2.1854	31.6667	NSL 6693	Old Dominion	United States, Michigan
SP36	50	40	40	39.6208	3.3383	43.3333	NSL 6782	HOLLANDIA	Netherlands
SP38	35	35	25	34.0971	-2.1854	31.6667	NSL 92009	WINTER BLOOMSDALE	United States, New York
SP39	50	35	40	38.8317	2.5492	41.6667	PI 103063	11	China, Beijing
SP40	45	40	40	38.8317	2.5492	41.6667	PI 163309	Polag Benaresi	India
SP41	40	50	40	39.6208	3.3383	43.3333	PI 163310	Koelz 8366	Pakistan
SP42	35		40	36.7965	0.514074	37.5	PI 164966	Cornell ID #243	Turkey
SP43	35	30	30	34.0971	-2.1854	31.6667	PI 165012	Ispanak Dikenli	Turkey
SP48		40	40	37.6014	1.31893	40	PI 166044	Palak	India
SP51	50	50		41.4402	5.15777	50	PI 167195	Harlan 390	Turkey, Gaziantep
SP52	50	50	50	42.7772	6.49469	50	PI 160926	Califlay (differential)
SP53	35	30	25	33.308	-2.9745	30	PI 169668	Dikensiz	Turkey, Izmir
SP54	40	40	35	37.2535	0.971	38.3333	PI 169669	Cornell ID #105	Turkey, Manisa
SP55	40	45	50	40.4099	4.1274	45	PI 169670	Harlan 1564	Turkey, Antalya
SP56	40	35	40	37.2535	0.971	38.3333	PI 169671	CGN 9500	Turkey, Burdur
SP57	40	30	35	35.6753	-0.607199	35	PI 169673	Cornell ID #106	Turkey, Aydin
SP58	30	35	40	35.6753	-0.607199	35	PI 169674	Dikenli	Turkey, Istanbul
SP59	35	35	35	35.6753	-0.607199	35	PI 169675	Cornell ID #108	Turkey, Manisa
SP60	30	30	40	34.8862	-1.3963	33.3333	PI 169677	Cornell ID #110	Turkey, Izmir
SP61	20	15	35	30.1516	-6.13089	23.3333	PI 169678	Cornell ID #111	Turkey, Hatay
SP63	30	40	45	37.2535	0.971	38.3333	PI 169680	Cornell ID #113	Turkey, Kocaeli
SP64	30	20	40	33.308	-2.9745	30	PI 169682	Cornell ID #114	Turkey, Edirne
SP65	25	45	45	37.2535	0.971	38.3333	PI 169683	Harlan 2553	Turkey, Kirklareli
SP66	30	50	50	39.6208	3.3383	43.3333	PI 169684	Harlan 2798	Turkey, Kirklareli
SP67	25	30	35	33.308	-2.9745	30	PI 169685	CGN 9502	Turkey, Balikesir
SP68	30	25	30	32.5189	-3.7636	28.3333	PI 169686	Harlan 3192	Turkey, Balikesir
SP69	35	25	35	34.0971	-2.1854	31.6667	PI 169688	Cornell ID #116	Turkey, Bursa
SP70	30	40	40	36.4644	0.1819	36.6667	PI 169689	Yazlik	Turkey, Bursa
SP71	10	20	35	29.3625	-6.91999	21.6667	PI 379547	Veleski	Macedonia
SP72	25	30	40	34.0971	-2.1854	31.6667	PI 171858	Harlan 6652	Turkey, Kastamonu
SP73	35	35	30	34.8862	-1.3963	33.3333	PI 171859	Harlan 6725	Turkey, Samsun
SP75	50	50	40	41.199	4.9165	46.6667	PI 171861	Dikenli	Turkey, Samsun
SP76	30	35	30	34.0971	-2.1854	31.6667	PI 171862	Dikensiz	Turkey, Tokat
SP77	50	40	40	39.6208	3.3383	43.3333	PI 171863	Dikenli	Turkey, Tokat
SP78	50	50	50	42.7772	6.49469	50	PI 171865	CGN 9503	Turkey, Trabzon
SP79	15	30	40	32.5189	-3.7636	28.3333	PI 171866	Dikenli	Turkey, Kars
SP80	10	30	40	31.7298	-4.55269	26.6667	PI 171867	Dikensiz	Turkey, Kars
SP81	30	25	35	33.308	-2.9745	30	PI 173122	Dikenli	Turkey, Kars
SP82	25	45	30	34.8862	-1.3963	33.3333	PI 173126	Dikensiz	Turkey, Urfa
SP84	30	45	30	35.6753	-0.607199	35	PI 173127	Cornell ID #83	Turkey, Maras
SP85	35	50		38.6293	2.34686	42.5	PI 173128	Cornell ID #84	Turkey, Maras
SP87	30	30	25	32.5189	-3.7636	28.3333	PI 173129	Cornell ID #85	Turkey, Maras
SP88	25	45	40	36.4644	0.1819	36.6667	PI 173130	Cornell ID #86	Turkey, Malatya
SP89	25	35	30	33.308	-2.9745	30	PI 173131	Cornell ID #87	Turkey, Malatya
SP90	40	45	30	37.2535	0.971	38.3333	PI 173809	Cornell ID #88	Turkey, Malatya
SP92	20	35	20	30.9407	-5.34179	25	PI 173984	Whale (differential)
SP93	40	30	35	35.6753	-0.607199	35	PI 174386	Cornell ID #93	Turkey, Mardin
SP94	50	50	50	42.7772	6.49469	50	PI 174387	KUZU	Turkey, Gaziantep
SP95	40	25	40	35.6753	-0.607199	35	PI 174388	Dikensiz	Turkey, Elazig
SP96	50	40	40	39.6208	3.3383	43.3333	PI 174389	Cornell ID #96	Turkey, Elazig
SP101	30	45	45	38.0426	1.7601	40	PI 175595	CGN 9543	Turkey
SP102	45	40	40	38.8317	2.5492	41.6667	PI 175923	Cornell ID #51	Turkey, Balikesir
SP103	30	35	50	37.2535	0.971	38.3333	PI 175924	Cornell ID #52	Turkey, Samsun
SP104	30	35	45	36.4644	0.1819	36.6667	PI 175925	Cornell ID #53	Turkey, Canakkale
SP105	30	35	50	37.2535	0.971	38.3333	PI 175926	Harlan 6054	Turkey, Kocaeli
SP106	50	45		40.5033	4.2208	47.5	PI 175927	Cornell ID #55	Turkey, Yozgat
SP107	40	40	45	38.8317	2.5492	41.6667	PI 175930	Cornell ID #61	Turkey, Kirsehir
SP108	50	50	40	41.199	4.9165	46.6667	PI 175931	Harlan 9132	Turkey, Kirsehir
SP109	40	50	50	41.199	4.9165	46.6667	PI 175932	Harlan 9148	Turkey, Kayseri
SP110	50	40	45	40.4099	4.1274	45	PI 176372	Cornell ID #62	Italy
SP111	35	35	50	38.0426	1.7601	40	PI 174383	Cornell ID #90	Turkey, Van
SP112	45	35	50	39.6208	3.3383	43.3333	PI 176771	Cornell ID #65	Turkey, Sivas
SP113	40	30	45	37.2535	0.971	38.3333	PI 176772	CGN 9507	Turkey, Nigde
SP114	30	25	35	33.308	-2.9745	30	PI 176773	Cornell ID #57	Turkey, Konya
SP115	40	40	30	36.4644	0.1819	36.6667	PI 176774	Cornell ID #58	Turkey, Konya
SP116	35	30	35	34.8862	-1.3963	33.3333	PI 176775	Harlan 9430	Turkey
SP117	40	45	50	40.4099	4.1274	45	PI 176776	Cornell ID #59	Turkey
SP118	45	35	30	36.4644	0.1819	36.6667	PI 176777	Cornell ID #60	Turkey, Bilecik
SP119	50	40	40	39.6208	3.3383	43.3333	PI 176778	CGN 9508	Turkey, Bilecik
SP120	50	35	50	40.4099	4.1274	45	PI 176779	Cornell ID #67	Turkey, Bilecik
SP121	35	40	25	34.8862	-1.3963	33.3333	PI 176780	Cornell ID #68	Turkey, Eskisehir
SP122	30	35	10	30.9407	-5.34179	25	PI 176781	99 X 95 WOODLAND LOT	United States, California
SP124	30	45	40	37.2535	0.971	38.3333	PI 177557	Cornell ID #71	Turkey, Ankara
SP125	30	30	25	32.5189	-3.7636	28.3333	PI 177558	Harlan 4403	Turkey
SP126	45		35	37.7335	1.45105	40	PI 179041	Cornell ID #72	Turkey, Zonguldak
SP127	35	40	35	36.4644	0.1819	36.6667	PI 179042	Cornell ID #73	Turkey, Kutahya
SP128	35		35	35.8596	-0.422898	35	PI 179043	CGN 9509	Turkey, Eskisehir
SP129	40	35	30	35.6753	-0.607199	35	PI 179507	Beledi	Syria
SP131	30	30	25	32.5189	-3.7636	28.3333	PI 179509	Kuzukalak	Turkey, Bursa
SP132	25	30	20	30.9407	-5.34179	25	PI 179588	458	Belgium
SP133	15	40	25	31.7298	-4.55269	26.6667	PI 179589	Giant Spinach	Belgium
SP134	30	40	40	36.4644	0.1819	36.6667	PI 179590	452	Belgium
SP135	30	10	15	27.7843	-8.49819	18.3333	PI 179592	455	Belgium
SP136	10	35	15	28.5734	-7.70909	20	PI 179594	445	Belgium
SP137	20	35		33.0075	-3.27498	27.5	PI 179596	449	Belgium
SP138		35	30	34.7905	-1.49198	32.5	PI 181086	Cornell ID #40	India
SP140	40	40	30	36.4644	0.1819	36.6667	PI 181810	VIRGINIA SAVOY	United States, Michigan
SP141	40	40	30	36.4644	0.1819	36.6667	PI 181923	Hama no. 20	Syria
SP142	50	50		41.4402	5.15777	50	PI 181964	Homs No. 27	Syria
SP143	35	50	35	38.0426	1.7601	40	PI 183246	No. 3	Egypt
SP144	30	35	30	34.0971	-2.1854	31.6667	PI 184137	No. 242
SP145	40	35	30	35.6753	-0.607199	35	PI 192945	CGN 9615	China
SP146	30	40	35	35.6753	-0.607199	35	PI 200882	CGN 9617	Afghanistan
SP147	40	35	40	37.2535	0.971	38.3333	PI 204632	CGN 9618	Turkey, Sivas
SP148	40	45	35	38.0426	1.7601	40	PI 204733	CGN 9619	Turkey
SP149	50	50	50	42.7772	6.49469	50	PI 205232	CGN 9623	Turkey
SP150	35	35	40	36.4644	0.1819	36.6667	PI 205233	CGN 9624	Turkey
SP151	40	20	40	34.8862	-1.3963	33.3333	PI 205234	CGN 9625	Turkey
SP152	25	20	35	31.7298	-4.55269	26.6667	PI 206007	Kingen av Danmark W:s/47	Sweden
SP153	30	35	40	35.6753	-0.607199	35	PI 206473	CGN 9626	Turkey
SP154	35	40	40	37.2535	0.971	38.3333	PI 206475	CGN 9628	Turkey, Antalya
SP155	25	30	40	34.0971	-2.1854	31.6667	PI 207518	CGN 9630	Afghanistan
SP156	40		30	35.8596	-0.422898	35	PI 211632	CGN 9634	Afghanistan
SP157	35		40	36.7965	0.514074	37.5	PI 212119	CGN 9635	Afghanistan
SP158	40		40	37.7335	1.45105	40	PI 212120	CGN 9636	Afghanistan
SP159	50	40	50	41.199	4.9165	46.6667	PI 212328	CGN 9637	Afghanistan
SP162	45	50	20	37.2535	0.971	38.3333	PI 219949	CGN 9639	Afghanistan
SP163	50	35	35	38.0426	1.7601	40	PI 220546	Palek	Afghanistan, Baghlan
SP164		35	35	35.7275	-0.555011	35	PI 220686	Palek	Afghanistan
SP165	45	35	30	36.4644	0.1819	36.6667	PI 222270	Esfenaj	Iran
SP166	50	50	30	39.6208	3.3383	43.3333	PI 222749	Esfenaj	Iran
SP167	45	50	40	40.4099	4.1274	45	PI 222750	Esfenaj	Iran
SP168	40	45	35	38.0426	1.7601	40	PI 222838	Esfenaj	Iran
SP169	35	35	30	34.8862	-1.3963	33.3333	PI 223536	Palek	Afghanistan
SP170	45	40	30	37.2535	0.971	38.3333	PI 226671	Cornell ID #10	Iran
SP171	50	50	30	39.6208	3.3383	43.3333	PI 227045	Cornell ID #201	Iran
SP172	35	45	35	37.2535	0.971	38.3333	PI 227230	Jiromaru	Japan
SP173	50	45	40	40.4099	4.1274	45	PI 229731	Esfinags	Iran
SP174	50	45	35	39.6208	3.3383	43.3333	PI 229792	Espinage	Iran
SP175	30	45	30	35.6753	-0.607199	35	PI 251507	Esfanej	Iran
SP176	30	50	40	38.0426	1.7601	40	PI 256079	Cornell ID #209	Afghanistan
SP177	20	50	35	35.6753	-0.607199	35	PI 256080	Cornell ID #210	Afghanistan
SP178	25	35		33.9445	-2.338	30	PI 261787	Monstrueux de Viroflay	France
SP180	35	50	40	38.8317	2.5492	41.6667	PI 261789	Giant d'etc.	France
SP181	10	35	30	30.9407	-5.34179	25	PI 262161	Nostruosa Wireflay	Spain
SP182	25	30	20	30.9407	-5.34179	25	PI 262911	Espinaca nobel	Spain
SP183	30	35	30	34.0971	-2.1854	31.6667	PI 263873	Cornell ID #215	Greece
SP184	45	50	40	40.4099	4.1274	45	PI 274042	Best of All
SP185	50	35	50	40.4099	4.1274	45	PI 274044	Early Giant
SP186	35	30	45	36.4644	0.1819	36.6667	PI 274046	Elsoms 23
SP187	25	45	40	36.4644	0.1819	36.6667	PI 274047	Elsoms 23 X Troubadour
SP188	25	35	30	33.308	-2.9745	30	PI 274050	Hiemalis
SP189	25	35	40	34.8862	-1.3963	33.3333	PI 274051	Matador Improved	United Kingdom, England
SP190	15	25	35	30.9407	-5.34179	25	PI 274052	Nobell II
SP191	30	35	40	35.6753	-0.607199	35	PI 274055	Noorman Viking
SP193	45	30	30	35.6753	-0.607199	35	PI 274057	Stamef
SP194	50	50	35	40.4099	4.1274	45	PI 274058	Summer Savoy
SP195	30	40	40	36.4644	0.1819	36.6667	PI 274059	Supra
SP196	35	20	40	34.0971	-2.1854	31.6667	PI 274061	Viking
SP197	35	10	40	32.5189	-3.7636	28.3333	PI 274063	Viking
SP198	50	30	40	38.0426	1.7601	40	PI 274065	Wisemona
SP201	10	10		26.4487	-9.83378	10	PI 303138	PRINCESS JULIANA	Netherlands
SP203	30	20	30	31.7298	-4.55269	26.6667	PI 339545	101-2	Turkey
SP204	35	30	35	34.8862	-1.3963	33.3333	PI 339546	101-5	Turkey
SP205		35	35	35.7275	-0.555011	35	PI 339548	101-25	Turkey
SP206	45	50	40	40.4099	4.1274	45	PI 344085	CGN 9668	Turkey
SP207	30	35	50	37.2535	0.971	38.3333	PI 358248	Ohridski	Macedonia
SP208	30	50	35	37.2535	0.971	38.3333	PI 358249	Kocanski	Macedonia
SP209	50	35	40	38.8317	2.5492	41.6667	PI 358251	Prilepski	Macedonia
SP210	45	35	40	38.0426	1.7601	40	PI 358252	Edrolisten	Macedonia
SP211	40	30	20	33.308	-2.9745	30	PI 358253	Domasen	Macedonia
SP212	35	50	45	39.6208	3.3383	43.3333	PI 358254	Sirokolisten	Macedonia
SP213	50	35	30	37.2535	0.971	38.3333	PI 358255	Domasen	Macedonia
SP214	35	40	30	35.6753	-0.607199	35	PI 358256	Debarski	Macedonia
SP215	35	40	20	34.0971	-2.1854	31.6667	PI 358257	Struski	Macedonia
SP216	35	35		35.8184	-0.46406	35	PI 360710	Samos Hybrid	Netherlands
SP217	35	45	15	34.0971	-2.1854	31.6667	PI 360894	Matares	Netherlands
SP218	30	50		37.6924	1.40988	40	PI 360895	Nores	United Kingdom, England
SP219	35	40	20	34.0971	-2.1854	31.6667	PI 361127	Noorman	Macedonia
SP220	40	35	40	37.2535	0.971	38.3333	PI 368824	Sirokolisten	Macedonia
SP221	35	50	30	37.2535	0.971	38.3333	PI 368825	Domasen	Montenegro
SP222	50	40	45	40.4099	4.1274	45	PI 368826	Lokalen	Macedonia
SP223	40	35	30	35.6753	-0.607199	35	PI 370602	Maznolisten	Egypt
SP224	30	40	30	34.8862	-1.3963	33.3333	PI 374233	Baladi	Serbia
SP225	30	35	35	34.8862	-1.3963	33.3333	PI 379546	Lokalen	Macedonia
SP227	40	50	35	38.8317	2.5492	41.6667	PI 379550	Konjsko Rebro	Macedonia
SP228	35	35	30	34.8862	-1.3963	33.3333	PI 379551	Krupen	Macedonia
SP229	35	40	45	38.0426	1.7601	40	PI 379552	Skopski	China, Shaanxi
SP230	50	45	50	41.9881	5.70559	48.3333	PI 418978	Chung Pu Lao	China
SP232	30	40	50	38.0426	1.7601	40	PI 433207	495	China
SP233	25	35	35	34.0971	-2.1854	31.6667	PI 433208	496	China
SP234	20	40	35	34.0971	-2.1854	31.6667	PI 433209	497	China
SP235	25	30	35	33.308	-2.9745	30	PI 433212	500	Syria
SP236	35	40	45	38.0426	1.7601	40	PI 445782	Shami	Syria
SP239	30	30	45	35.6753	-0.607199	35	PI 478393	Cornell ID #174	Greece
SP241	45	30	45	38.0426	1.7601	40	PI 499372	Ispolinskij	Soviet Union, Former
SP242	35	30	45	36.4644	0.1819	36.6667	PI 499373	Godir	Korea, South
SP243	45	20	50	37.2535	0.971	38.3333	PI 508504	Summer green	China
SP244	50	30	50	39.6208	3.3383	43.3333	PI 527332	DA JIAN YE BO CAI	Hungary
SP245	40	30	40	36.4644	0.1819	36.6667	PI 531448	ESZKIMO	Hungary
SP246	40	40	35	37.2535	0.971	38.3333	PI 531449	HEGYKOI	Hungary
SP247	50	35	40	38.8317	2.5492	41.6667	PI 531450	KECSKEMETI	Hungary
SP248	30		35	34.9226	-1.35987	32.5	PI 531451	MATADOR	Denmark
SP249	25		45	35.8596	-0.422898	35	PI 531453	MOHAI	Hungary
SP250	45	15	40	34.8862	-1.3963	33.3333	PI 531454	MOSONMAGYAROVARI	Hungary
SP251	40	50	45	40.4099	4.1274	45	PI 531455	NAGYIGMANDI	Hungary
SP253	35	25	35	34.0971	-2.1854	31.6667	PI 535897	OLBRZYM ZIMOWY	Japan, Hokkaido
SP254	40	35	40	37.2535	0.971	38.3333	PI 604777	DIXIE MARKET	United States, Maryland
SP255	40	45	35	38.0426	1.7601	40	PI 604778	New Asia	Japan, Hokkaido
SP256	35	40	25	34.8862	-1.3963	33.3333	PI 604779	Supahku	Japan, Hokkaido
SP257	30	35	15	31.7298	-4.55269	26.6667	PI 604780	Yuhparo	Afghanistan, Jowzjan
SP258	45	50	40	40.4099	4.1274	45	PI 604782	SPI 12/76	Afghanistan
SP259	25	40		34.8814	-1.40103	32.5	PI 604783	SPI 13/79	Afghanistan
SP260	30	30	20	31.7298	-4.55269	26.6667	PI 604784	SPI 14/79	Mongolia
SP261	35	50	50	40.4099	4.1274	45	PI 604786	SPI 62/78	Afghanistan, Jowzjan
SP262	40	40	25	35.6753	-0.607199	35	PI 604788	SPI 109/93	Afghanistan
SP263	35	30	35	34.8862	-1.3963	33.3333	PI 604789	SPI 110/76	Afghanistan
SP264	45	50	35	39.6208	3.3383	43.3333	PI 604790	SPI 111/80	Afghanistan
SP265	40	45	40	38.8317	2.5492	41.6667	PI 604791	SPI 114/81	Netherlands, North Holland
SP266	30	50	30	36.4644	0.1819	36.6667	PI 606707	AMERICA	Thailand
SP268	35	40	20	34.0971	-2.1854	31.6667	PI 647852	3.1	Georgia
SP269	35	40	25	34.8862	-1.3963	33.3333	PI 647854	5.1	Georgia
SP270	50	50	40	41.199	4.9165	46.6667	PI 647855	6.1	Georgia
SP271	25	40	40	35.6753	-0.607199	35	PI 647856	6.2	Georgia
SP272	35	50	35	38.0426	1.7601	40	PI 647857	6.3	Georgia
SP273	30	25	30	32.5189	-3.7636	28.3333	PI 647858	7.1	Greece, Epirus
SP274		40	45	38.5384	2.2559	42.5	PI 648936	G050	Syria
SP275	30		40	35.8596	-0.422898	35	PI 648939	T076	China, Beijing
SP276	40	40	35	37.2535	0.971	38.3333	PI 648940	II9A0112	China, Beijing
SP277	20	40	30	33.308	-2.9745	30	PI 648941	II9A0113	China, Beijing
SP278	35	45	40	38.0426	1.7601	40	PI 648942	II9A0169	China, Beijing
SP280	45	35	50	39.6208	3.3383	43.3333	PI 648944	II9A0190	China, Beijing
SP281	35	50	50	40.4099	4.1274	45	PI 648945	II9A0216	China, Beijing
SP283	30	40	50	38.0426	1.7601	40	PI 648948	II9A0286	China, Beijing
SP284		30	35	34.7905	-1.49198	32.5	PI 648950	139 X 135	United States, Maryland
SP285		30	50	37.6014	1.31893	40	PI 648951	257 X 251	United States, Maryland
SP286	25	5	50	31.7298	-4.55269	26.6667	PI 648952	134 X 129	United States, Maryland
SP287		10	35	31.0426	-5.23987	22.5	PI 648953	132 X 129	United States, Maryland
SP289	35	20	40	34.0971	-2.1854	31.6667	PI 648956	83 X 81	United States, Maryland
SP290		30	40	35.7275	-0.555011	35	PI 648957	76 X 71	United States, Maryland
SP292	40		45	38.6705	2.38802	42.5	PI 648959	41 X 38	United States, Maryland
SP295	35	30	25	33.308	-2.9745	30	PI 648963	214	United States, California
SP296	40	40	45	38.8317	2.5492	41.6667	PI 648964	CALIFLAY	United States, Maryland
SP297	35	35	40	36.4644	0.1819	36.6667	PI 664497	Cornell ID #272	China
SP298	45		35	37.7335	1.45105	40	PI 664498	Cornell ID #273	China
SP299	50	40	50	41.199	4.9165	46.6667	PI 664499	Ex. No. 19	China
SP300	40	30	40	36.4644	0.1819	36.6667	PI 677108	SPI 113/73	Afghanistan, Jowzjan
SP301	30	50	30	36.4644	0.1819	36.6667	08-140	08-140	United States, Arkansas
SP302	35		20	33.0487	-3.23381	27.5	08-323	08-323	United States, Arkansas
SP303	40	20	20	31.7298	-4.55269	26.6667	08-345	08-345	United States, Arkansas
SP306	35	20		33.0075	-3.27498	27.5	08-144	08-144	United States, Arkansas
SP309	30	50	30	36.4644	0.1819	36.6667	08-283	08-283	United States, Arkansas
SP310	25	40	30	34.0971	-2.1854	31.6667	08-172	08-172	United States, Arkansas
SP311	30	40	35	35.6753	-0.607199	35	08-276	08-276	United States, Arkansas
SP312	25	40	35	34.8862	-1.3963	33.3333	08-298	08-298	United States, Arkansas
SP315	40	50	30	38.0426	1.7601	40	08-279	08-279	United States, Arkansas
Legend
WR-DSR, white rust disease severity rating; Rep, replicate
LSM, least mean square; BLUP, best linear unbiased prediction estimates;
ArithMean, arithmetic mean of two or three replicates
