# Supplementary material for: Minor alleles are associated with white rust (Albugo occidentalis) susceptibility in spinach (Spinacia oleracea)
Source: Hortic Res. 2019 Dec 1;6:129. doi: 10.1038/s41438-019-0214-7 (PMC6885047; doi:10.1038/s41438-019-0214-7)
Supplement: Supplementary file 2 — Supplementary Table ST2 Clustering of phenotypic data [file 41438_2019_214_MOESM2_ESM.xlsx]

## Sheet: PhenDataAndOri
Supplementary Table ST2 Clustering of phenotypic data
Line	LSM	BLUP	ArithMean	Accession	Name	Rank	K-clusters	Quartiles
SP201	26.4487	-9.83378	10	PI 303138	PRINCESS JULIANA	1	K1	Q1
SP135	27.7843	-8.49819	18.3333	PI 179592	455	2	K1	Q1
SP136	28.5734	-7.70909	20	PI 179594	445	3	K1	Q1
SP71	29.3625	-6.91999	21.6667	PI 379547	Veleski	4	K1	Q1
SP17	30.1516	-6.13089	23.3333	NSL 32629	FLANDERS	5	K1	Q1
SP61	30.1516	-6.13089	23.3333	PI 169678	Cornell ID #111	6	K1	Q1
SP2	30.593	-5.68951	23.3333	CPPSIH 3 04	Clermont (differential)	7	K1	Q1
SP22	30.9407	-5.34179	25	NSL 6083	KING OF DENMARK	8	K1	Q1
SP92	30.9407	-5.34179	25	PI 173984	Whale (differential)	9	K1/K2	Q1
SP122	30.9407	-5.34179	25	PI 176781	99 X 95 WOODLAND LOT	10	K1/K2	Q1
SP132	30.9407	-5.34179	25	PI 179588	458	11	K2	Q1
SP181	30.9407	-5.34179	25	PI 262161	Nostruosa Wireflay	12	K2	Q1
SP182	30.9407	-5.34179	25	PI 262911	Espinaca nobel	13	K2	Q1
SP190	30.9407	-5.34179	25	PI 274052	Nobell II	14	K2	Q1
SP287	31.0426	-5.23987	22.5	PI 648953	132 X 129	15	K2	Q1
SP80	31.7298	-4.55269	26.6667	PI 171867	Dikensiz	16	K2	Q1
SP133	31.7298	-4.55269	26.6667	PI 179589	Giant Spinach	17	K2	Q1
SP152	31.7298	-4.55269	26.6667	PI 206007	Kingen av Danmark W:s/47	18	K2	Q1
SP203	31.7298	-4.55269	26.6667	PI 339545	101-2	19		Q1
SP257	31.7298	-4.55269	26.6667	PI 604780	Yuhparo	20		Q1
SP260	31.7298	-4.55269	26.6667	PI 604784	SPI 14/79	21	K3	Q1
SP286	31.7298	-4.55269	26.6667	PI 648952	134 X 129	22	K3	Q1
SP303	31.7298	-4.55269	26.6667	08-345	08-345	23	K3	Q1
SP20	32.1117	-4.17079	25	NSL 42771	VIROFLAY 99 MR	24	K3	Q1
SP27	32.5189	-3.7636	28.3333	NSL 6088	BLIGHT RESISTANT SAVOY	25	K3	Q1
SP32	32.5189	-3.7636	28.3333	NSL 6097	NORTHLAND	26	K3	Q1
SP68	32.5189	-3.7636	28.3333	PI 169686	Harlan 3192	27	K3	Q1
SP79	32.5189	-3.7636	28.3333	PI 171866	Dikenli	28	K3	Q1
SP87	32.5189	-3.7636	28.3333	PI 173129	Cornell ID #85	29	K3	Q1
SP125	32.5189	-3.7636	28.3333	PI 177558	Harlan 4403	30	K3	Q1
SP131	32.5189	-3.7636	28.3333	PI 179509	Kuzukalak	31		Q1
SP197	32.5189	-3.7636	28.3333	PI 274063	Viking	32		Q1
SP273	32.5189	-3.7636	28.3333	PI 647858	7.1	33		Q1
SP137	33.0075	-3.27498	27.5	PI 179596	449	34	K4	Q1
SP306	33.0075	-3.27498	27.5	08-144	08-144	35	K4	Q1
SP6	33.0487	-3.23381	27.5	CPPSIH 3 08	Lazio (differential)	36	K4	Q1
SP302	33.0487	-3.23381	27.5	08-323	08-323	37	K4	Q1
SP4	33.308	-2.9745	30	CPPSIH 3 06	Boeing (differential)	38	K4	Q1
SP53	33.308	-2.9745	30	PI 169668	Dikensiz	39	K4	Q1
SP64	33.308	-2.9745	30	PI 169682	Cornell ID #114	40	K4	Q1
SP67	33.308	-2.9745	30	PI 169685	CGN 9502	41	K4	Q1
SP81	33.308	-2.9745	30	PI 173122	Dikenli	42	K4	Q1
SP89	33.308	-2.9745	30	PI 173131	Cornell ID #87	43	K4	Q1
SP114	33.308	-2.9745	30	PI 176773	Cornell ID #57	44		Q1
SP188	33.308	-2.9745	30	PI 274050	Hiemalis	45		Q1
SP211	33.308	-2.9745	30	PI 358253	Domasen	46	K5	Q1
SP235	33.308	-2.9745	30	PI 433212	500	47	K5	Q1
SP277	33.308	-2.9745	30	PI 648941	II9A0113	48	K5	Q1
SP295	33.308	-2.9745	30	PI 648963	214	49	K5	Q1
SP178	33.9445	-2.338	30	PI 261787	Monstrueux de Viroflay	50	K5	Q1
SP18	34.0971	-2.1854	31.6667	NSL 32678	LONG STANDING BLOOMSDALE	51	K5	Q1
SP23	34.0971	-2.1854	31.6667	NSL 6084	GIANT THICK LEAVED/NOBEL	52	K5	Q1
SP29	34.0971	-2.1854	31.6667	NSL 6092	VIKING	53	K5	Q1
SP30	34.0971	-2.1854	31.6667	NSL 6093	VIKING GIANT NOBEL	54	K5	Q1
SP35	34.0971	-2.1854	31.6667	NSL 6693	Old Dominion	55	K5	Q1
SP38	34.0971	-2.1854	31.6667	NSL 92009	WINTER BLOOMSDALE	56	K5	Q1
SP43	34.0971	-2.1854	31.6667	PI 165012	Ispanak Dikenli	57		Q1
SP69	34.0971	-2.1854	31.6667	PI 169688	Cornell ID #116	58		Q1
SP72	34.0971	-2.1854	31.6667	PI 171858	Harlan 6652	59		Q1
SP76	34.0971	-2.1854	31.6667	PI 171862	Dikensiz	60		Q1
SP144	34.0971	-2.1854	31.6667	PI 184137	No. 242	61		Q1
SP155	34.0971	-2.1854	31.6667	PI 207518	CGN 9630	62		Q1
SP183	34.0971	-2.1854	31.6667	PI 263873	Cornell ID #215	63		Q1
SP196	34.0971	-2.1854	31.6667	PI 274061	Viking	64		Q1
SP215	34.0971	-2.1854	31.6667	PI 358257	Struski	65		Q1
SP217	34.0971	-2.1854	31.6667	PI 360894	Matares	66	K6	Q2
SP219	34.0971	-2.1854	31.6667	PI 361127	Noorman	67	K6	Q2
SP233	34.0971	-2.1854	31.6667	PI 433208	496	68	K6	Q2
SP234	34.0971	-2.1854	31.6667	PI 433209	497	69	K6	Q2
SP253	34.0971	-2.1854	31.6667	PI 535897	OLBRZYM ZIMOWY	70	K6	Q2
SP268	34.0971	-2.1854	31.6667	PI 647852	3.1	71	K6	Q2
SP289	34.0971	-2.1854	31.6667	PI 648956	83 X 81	72	K6	Q2
SP310	34.0971	-2.1854	31.6667	08-172	08-172	73	K6	Q2
SP138	34.7905	-1.49198	32.5	PI 181086	Cornell ID #40	74	K6	Q2
SP284	34.7905	-1.49198	32.5	PI 648950	139 X 135	75	K6	Q2
SP259	34.8814	-1.40103	32.5	PI 604783	SPI 13/79	76		Q2
SP19	34.8862	-1.3963	33.3333	NSL 37031	HASTINGS ARAGON	77		Q2
SP21	34.8862	-1.3963	33.3333	NSL 6082	WISCONSIN BLOOMSDALE	78		Q2
SP28	34.8862	-1.3963	33.3333	NSL 6089	BLOOMSDALE DARK GREEN	79		Q2
SP60	34.8862	-1.3963	33.3333	PI 169677	Cornell ID #110	80		Q2
SP73	34.8862	-1.3963	33.3333	PI 171859	Harlan 6725	81	K7	Q2
SP82	34.8862	-1.3963	33.3333	PI 173126	Dikensiz	82	K7	Q2
SP116	34.8862	-1.3963	33.3333	PI 176775	Harlan 9430	83	K7	Q2
SP121	34.8862	-1.3963	33.3333	PI 176780	Cornell ID #68	84	K7	Q2
SP151	34.8862	-1.3963	33.3333	PI 205234	CGN 9625	85	K7	Q2
SP169	34.8862	-1.3963	33.3333	PI 223536	Palek	86	K7	Q2
SP189	34.8862	-1.3963	33.3333	PI 274051	Matador Improved	87	K7	Q2
SP204	34.8862	-1.3963	33.3333	PI 339546	101-5	88	K7	Q2
SP224	34.8862	-1.3963	33.3333	PI 374233	Baladi	89	K7	Q2
SP225	34.8862	-1.3963	33.3333	PI 379546	Lokalen	90	K7	Q2
SP228	34.8862	-1.3963	33.3333	PI 379551	Krupen	91		Q2
SP250	34.8862	-1.3963	33.3333	PI 531454	MOSONMAGYAROVARI	92		Q2
SP256	34.8862	-1.3963	33.3333	PI 604779	Supahku	93		Q2
SP263	34.8862	-1.3963	33.3333	PI 604789	SPI 110/76	94		Q2
SP269	34.8862	-1.3963	33.3333	PI 647854	5.1	95	K8	Q2
SP312	34.8862	-1.3963	33.3333	08-298	08-298	96	K8	Q2
SP248	34.9226	-1.35987	32.5	PI 531451	MATADOR	97	K8	Q2
SP12	35.6753	-0.607199	35	NSL 22149	SAVOY SUPREME	98	K8	Q2
SP16	35.6753	-0.607199	35	NSL 28218	VIKING	99	K8	Q2
SP31	35.6753	-0.607199	35	NSL 6096	VA SAVOY BLIGHT RESISTANT	100	K8	Q2
SP57	35.6753	-0.607199	35	PI 169673	Cornell ID #106	101	K8	Q2
SP58	35.6753	-0.607199	35	PI 169674	Dikenli	102	K8	Q2
SP59	35.6753	-0.607199	35	PI 169675	Cornell ID #108	103	K8	Q2
SP84	35.6753	-0.607199	35	PI 173127	Cornell ID #83	104	K8	Q2
SP93	35.6753	-0.607199	35	PI 174386	Cornell ID #93	105		Q2
SP95	35.6753	-0.607199	35	PI 174388	Dikensiz	106		Q2
SP129	35.6753	-0.607199	35	PI 179507	Beledi	107	K9	Q2
SP145	35.6753	-0.607199	35	PI 192945	CGN 9615	108	K9	Q2
SP146	35.6753	-0.607199	35	PI 200882	CGN 9617	109	K9	Q2
SP153	35.6753	-0.607199	35	PI 206473	CGN 9626	110	K9	Q2
SP175	35.6753	-0.607199	35	PI 251507	Esfanej	111	K9	Q2
SP177	35.6753	-0.607199	35	PI 256080	Cornell ID #210	112	K9	Q2
SP191	35.6753	-0.607199	35	PI 274055	Noorman Viking	113	K9	Q2
SP193	35.6753	-0.607199	35	PI 274057	Stamef	114	K9	Q2
SP214	35.6753	-0.607199	35	PI 358256	Debarski	115	K9	Q2
SP223	35.6753	-0.607199	35	PI 370602	Maznolisten	116	K9	Q2
SP239	35.6753	-0.607199	35	PI 478393	Cornell ID #174	117	K9	Q2
SP262	35.6753	-0.607199	35	PI 604788	SPI 109/93	118		Q2
SP271	35.6753	-0.607199	35	PI 647856	6.2	119	y	Q2
SP311	35.6753	-0.607199	35	08-276	08-276	120	K10	Q2
SP164	35.7275	-0.555011	35	PI 220686	Palek	121	K10	Q2
SP205	35.7275	-0.555011	35	PI 339548	101-25	122	K10	Q2
SP290	35.7275	-0.555011	35	PI 648957	76 X 71	123	K10	Q2
SP216	35.8184	-0.46406	35	PI 360710	Samos Hybrid	124	K10	Q2
SP8	35.8596	-0.422898	35	NSL 184379	99 X 95 42220-70100 STOCKSEED	125	K10	Q2
SP128	35.8596	-0.422898	35	PI 179043	CGN 9509	126	K10	Q2
SP156	35.8596	-0.422898	35	PI 211632	CGN 9634	127	K10	Q2
SP249	35.8596	-0.422898	35	PI 531453	MOHAI	128	K10	Q2
SP275	35.8596	-0.422898	35	PI 648939	T076	129	K10	Q2
SP15	36.4644	0.1819	36.6667	NSL 28217	MT EVERGREEN	130		Q2
SP70	36.4644	0.1819	36.6667	PI 169689	Yazlik	131	K10
SP88	36.4644	0.1819	36.6667	PI 173130	Cornell ID #86	132	K10
SP104	36.4644	0.1819	36.6667	PI 175925	Cornell ID #53	133	K10
SP115	36.4644	0.1819	36.6667	PI 176774	Cornell ID #58	134	K10	Q3
SP118	36.4644	0.1819	36.6667	PI 176777	Cornell ID #60	135	K10	Q3
SP127	36.4644	0.1819	36.6667	PI 179042	Cornell ID #73	136	K10	Q3
SP134	36.4644	0.1819	36.6667	PI 179590	452	137	K10	Q3
SP140	36.4644	0.1819	36.6667	PI 181810	VIRGINIA SAVOY	138	K10	Q3
SP141	36.4644	0.1819	36.6667	PI 181923	Hama no. 20	139	K10	Q3
SP150	36.4644	0.1819	36.6667	PI 205233	CGN 9624	140	K10	Q3
SP165	36.4644	0.1819	36.6667	PI 222270	Esfenaj	141		Q3
SP186	36.4644	0.1819	36.6667	PI 274046	Elsoms 23	142		Q3
SP187	36.4644	0.1819	36.6667	PI 274047	Elsoms 23 X Troubadour	143		Q3
SP195	36.4644	0.1819	36.6667	PI 274059	Supra	144		Q3
SP242	36.4644	0.1819	36.6667	PI 499373	Godir	145		Q3
SP245	36.4644	0.1819	36.6667	PI 531448	ESZKIMO	146		Q3
SP266	36.4644	0.1819	36.6667	PI 606707	AMERICA	147	K9	Q3
SP297	36.4644	0.1819	36.6667	PI 664497	Cornell ID #272	148	K9	Q3
SP300	36.4644	0.1819	36.6667	PI 677108	SPI 113/73	149	K9	Q3
SP301	36.4644	0.1819	36.6667	08-140	08-140	150	K9	Q3
SP309	36.4644	0.1819	36.6667	08-283	08-283	151	K9	Q3
SP42	36.7965	0.514074	37.5	PI 164966	Cornell ID #243	152	K9	Q3
SP157	36.7965	0.514074	37.5	PI 212119	CGN 9635	153	K9	Q3
SP54	37.2535	0.971	38.3333	PI 169669	Cornell ID #105	154	K9	Q3
SP56	37.2535	0.971	38.3333	PI 169671	CGN 9500	155	K9	Q3
SP63	37.2535	0.971	38.3333	PI 169680	Cornell ID #113	156	K9	Q3
SP65	37.2535	0.971	38.3333	PI 169683	Harlan 2553	157		Q3
SP90	37.2535	0.971	38.3333	PI 173809	Cornell ID #88	158		Q3
SP103	37.2535	0.971	38.3333	PI 175924	Cornell ID #52	159		Q3
SP105	37.2535	0.971	38.3333	PI 175926	Harlan 6054	160		Q3
SP113	37.2535	0.971	38.3333	PI 176772	CGN 9507	161		Q3
SP124	37.2535	0.971	38.3333	PI 177557	Cornell ID #71	162	y	Q3
SP147	37.2535	0.971	38.3333	PI 204632	CGN 9618	163		Q3
SP154	37.2535	0.971	38.3333	PI 206475	CGN 9628	164		Q3
SP162	37.2535	0.971	38.3333	PI 219949	CGN 9639	165	K8	Q3
SP170	37.2535	0.971	38.3333	PI 226671	Cornell ID #10	166	K8	Q3
SP172	37.2535	0.971	38.3333	PI 227230	Jiromaru	167	K8	Q3
SP207	37.2535	0.971	38.3333	PI 358248	Ohridski	168	K8	Q3
SP208	37.2535	0.971	38.3333	PI 358249	Kocanski	169	K8	Q3
SP213	37.2535	0.971	38.3333	PI 358255	Domasen	170	K8	Q3
SP220	37.2535	0.971	38.3333	PI 368824	Sirokolisten	171	K8	Q3
SP221	37.2535	0.971	38.3333	PI 368825	Domasen	172	K8	Q3
SP243	37.2535	0.971	38.3333	PI 508504	Summer green	173	K8	Q3
SP246	37.2535	0.971	38.3333	PI 531449	HEGYKOI	174	K8	Q3
SP254	37.2535	0.971	38.3333	PI 604777	DIXIE MARKET	175		Q3
SP276	37.2535	0.971	38.3333	PI 648940	II9A0112	176	y	Q3
SP48	37.6014	1.31893	40	PI 166044	Palak	177		Q3
SP285	37.6014	1.31893	40	PI 648951	257 X 251	178	K7	Q3
SP218	37.6924	1.40988	40	PI 360895	Nores	179	K7	Q3
SP7	37.7335	1.45105	40	NSL 184378	99 X 95 A CHRISTIANSON STRAIN	180	K7	Q3
SP126	37.7335	1.45105	40	PI 179041	Cornell ID #72	181	K7	Q3
SP158	37.7335	1.45105	40	PI 212120	CGN 9636	182	K7	Q3
SP298	37.7335	1.45105	40	PI 664498	Cornell ID #273	183	K7	Q3
SP3	38.0426	1.7601	40	CPPSIH 3 05	Campania (differential)	184	K7	Q3
SP5	38.0426	1.7601	40	CPPSIH 3 07	Lion (differential)	185	K7	Q3
SP9	38.0426	1.7601	40	NSL 184398	99 X 95 (FERRY MORSE STRAIN)	186	K7	Q3
SP24	38.0426	1.7601	40	NSL 6085	DARK GREEN PRICKLY SEEDED	187	K7	Q3
SP33	38.0426	1.7601	40	NSL 6099	NOBEL/GIANT THICK LEAVED	188		Q3
SP101	38.0426	1.7601	40	PI 175595	CGN 9543	189		Q3
SP111	38.0426	1.7601	40	PI 174383	Cornell ID #90	190	K6	Q3
SP143	38.0426	1.7601	40	PI 183246	No. 3	191	K6	Q3
SP148	38.0426	1.7601	40	PI 204733	CGN 9619	192	K6	Q3
SP163	38.0426	1.7601	40	PI 220546	Palek	193	K6	Q3
SP168	38.0426	1.7601	40	PI 222838	Esfenaj	194	K6	Q3
SP176	38.0426	1.7601	40	PI 256079	Cornell ID #209	195	K6	Q3
SP198	38.0426	1.7601	40	PI 274065	Wisemona	196	K6	Q3
SP210	38.0426	1.7601	40	PI 358252	Edrolisten	197	K6	Q3
SP229	38.0426	1.7601	40	PI 379552	Skopski	198	K6	Q3
SP232	38.0426	1.7601	40	PI 433207	495	199	K6	Q3
SP236	38.0426	1.7601	40	PI 445782	Shami	200
SP241	38.0426	1.7601	40	PI 499372	Ispolinskij	201
SP255	38.0426	1.7601	40	PI 604778	New Asia	202
SP272	38.0426	1.7601	40	PI 647857	6.3	203	y	Q4
SP278	38.0426	1.7601	40	PI 648942	II9A0169	204	K5	Q4
SP283	38.0426	1.7601	40	PI 648948	II9A0286	205	K5	Q4
SP315	38.0426	1.7601	40	08-279	08-279	206	K5	Q4
SP14	38.5384	2.2559	42.5	NSL 28216	BLIGHT RESISTANT SAVOY	207	K5	Q4
SP274	38.5384	2.2559	42.5	PI 648936	G050	208	K5	Q4
SP85	38.6293	2.34686	42.5	PI 173128	Cornell ID #84	209	K5	Q4
SP292	38.6705	2.38802	42.5	PI 648959	41 X 38	210	K5	Q4
SP39	38.8317	2.5492	41.6667	PI 103063	11	211	K5	Q4
SP40	38.8317	2.5492	41.6667	PI 163309	Polag Benaresi	212	K5	Q4
SP102	38.8317	2.5492	41.6667	PI 175923	Cornell ID #51	213		Q4
SP107	38.8317	2.5492	41.6667	PI 175930	Cornell ID #61	214		Q4
SP180	38.8317	2.5492	41.6667	PI 261789	Giant d'etc.	215		Q4
SP209	38.8317	2.5492	41.6667	PI 358251	Prilepski	216		Q4
SP227	38.8317	2.5492	41.6667	PI 379550	Konjsko Rebro	217		Q4
SP247	38.8317	2.5492	41.6667	PI 531450	KECSKEMETI	218		Q4
SP265	38.8317	2.5492	41.6667	PI 604791	SPI 114/81	219	K4	Q4
SP296	38.8317	2.5492	41.6667	PI 648964	CALIFLAY	220	K4	Q4
SP36	39.6208	3.3383	43.3333	NSL 6782	HOLLANDIA	221	K4	Q4
SP41	39.6208	3.3383	43.3333	PI 163310	Koelz 8366	222	K4	Q4
SP66	39.6208	3.3383	43.3333	PI 169684	Harlan 2798	223	K4	Q4
SP77	39.6208	3.3383	43.3333	PI 171863	Dikenli	224	K4	Q4
SP96	39.6208	3.3383	43.3333	PI 174389	Cornell ID #96	225	K4	Q4
SP112	39.6208	3.3383	43.3333	PI 176771	Cornell ID #65	226	K4	Q4
SP119	39.6208	3.3383	43.3333	PI 176778	CGN 9508	227	K4	Q4
SP166	39.6208	3.3383	43.3333	PI 222749	Esfenaj	228		Q4
SP171	39.6208	3.3383	43.3333	PI 227045	Cornell ID #201	229		Q4
SP174	39.6208	3.3383	43.3333	PI 229792	Espinage	230	K3	Q4
SP212	39.6208	3.3383	43.3333	PI 358254	Sirokolisten	231	K3	Q4
SP244	39.6208	3.3383	43.3333	PI 527332	DA JIAN YE BO CAI	232	K3	Q4
SP264	39.6208	3.3383	43.3333	PI 604790	SPI 111/80	233	K3	Q4
SP280	39.6208	3.3383	43.3333	PI 648944	II9A0190	234	K3	Q4
SP55	40.4099	4.1274	45	PI 169670	Harlan 1564	235	K3	Q4
SP110	40.4099	4.1274	45	PI 176372	Cornell ID #62	236	K3	Q4
SP117	40.4099	4.1274	45	PI 176776	Cornell ID #59	237	K3	Q4
SP120	40.4099	4.1274	45	PI 176779	Cornell ID #67	238	K3	Q4
SP167	40.4099	4.1274	45	PI 222750	Esfenaj	239	K3	Q4
SP173	40.4099	4.1274	45	PI 229731	Esfinags	240		Q4
SP184	40.4099	4.1274	45	PI 274042	Best of All	241		Q4
SP185	40.4099	4.1274	45	PI 274044	Early Giant	242		Q4
SP194	40.4099	4.1274	45	PI 274058	Summer Savoy	243		Q4
SP206	40.4099	4.1274	45	PI 344085	CGN 9668	244		Q4
SP222	40.4099	4.1274	45	PI 368826	Lokalen	245		Q4
SP251	40.4099	4.1274	45	PI 531455	NAGYIGMANDI	246	K2	Q4
SP258	40.4099	4.1274	45	PI 604782	SPI 12/76	247	K2	Q4
SP261	40.4099	4.1274	45	PI 604786	SPI 62/78	248	K2	Q4
SP281	40.4099	4.1274	45	PI 648945	II9A0216	249	K2	Q4
SP106	40.5033	4.2208	47.5	PI 175927	Cornell ID #55	250	K2	Q4
SP75	41.199	4.9165	46.6667	PI 171861	Dikenli	251	K2	Q4
SP108	41.199	4.9165	46.6667	PI 175931	Harlan 9132	252	K2	Q4
SP109	41.199	4.9165	46.6667	PI 175932	Harlan 9148	253	K2	Q4
SP159	41.199	4.9165	46.6667	PI 212328	CGN 9637	254	K2	Q4
SP270	41.199	4.9165	46.6667	PI 647855	6.1	255	K2	Q4
SP299	41.199	4.9165	46.6667	PI 664499	Ex. No. 19	256		Q4
SP51	41.4402	5.15777	50	PI 167195	Harlan 390	257		Q4
SP142	41.4402	5.15777	50	PI 181964	Homs No. 27	258	K1	Q4
SP10	41.9881	5.70559	48.3333	NSL 186328	99 X 95 (DESSERT)	259	K1	Q4
SP34	41.9881	5.70559	48.3333	NSL 65915	ADVANCE	260	K1	Q4
SP230	41.9881	5.70559	48.3333	PI 418978	Chung Pu Lao	261	K1	Q4
SP11	42.7772	6.49469	50	NSL 22003	BADGER SAVOY	262	K1	Q4
SP26	42.7772	6.49469	50	NSL 6087	BADGER SAVOY 751	263	K1	Q4
SP52	42.7772	6.49469	50	PI 160926	Califlay (differential)	264	K1	Q4
SP78	42.7772	6.49469	50	PI 171865	CGN 9503	265	K1	Q4
SP94	42.7772	6.49469	50	PI 174387	KUZU	266	K1	Q4
SP149	42.7772	6.49469	50	PI 205232	CGN 9623	267	K1	Q4
Table legend
Cluster ID	Percentile ranges	Ind with non-missingness	Number of Ind in LAff	Number of Ind in MAff
K1	< 5	15	10	10
K2	5 to 10	20	10	10
K3	10 to 15	20	10	10
K4	15 to 20	20	11	9
K5	20 to 25	19	10	9
K6	25 to 30	20	10	10
K7	30 to 35	20	10	10
K8	35 to 40	20	10	10
K9	40 to 45	21	11	10
K10	45 to 50	20	10	10
Q1 , Q2, Q3, Q4, all individuals (Ind) in the first, second, thrid and fourth quartile, repectively, of the white rust disease severity rating (WR-DSR) above or below mean of phenotypic distribution
LSM, least mean square; BLUP, best linear unbiased prediction estimates; ArithMean, arithmetic mean of two or three replicates
Rank, WR-DSR arranged from the smallest value to the largest value
