# Supplementary material for: Minor alleles are associated with white rust (Albugo occidentalis) susceptibility in spinach (Spinacia oleracea)
Source: Hortic Res. 2019 Dec 1;6:129. doi: 10.1038/s41438-019-0214-7 (PMC6885047; doi:10.1038/s41438-019-0214-7)
Supplement: Supplementary file 3 — Supplementary Table ST3 Markers and associated significant alleles in the most resistant Q1 and in the most susceptible Q4 accessions [file 41438_2019_214_MOESM3_ESM.xlsx]

## Sheet: Q1Q4
Supplementary Table ST3 Markers and associated significant alleles in the most resistant
Q1 and in the most susceptible Q4 accessions
CHR	Marker	Position	Minor Allele	Q4	Q1	Major Allele	CHISQ	P-value	OR	SE	L95	U95
1	17662_133	11240802	T	0.1591	0.04795	C	9.455	0.002106	3.757	0.4546	1.541	9.158
1	17663_48	11240900	A	0.1515	0.04795	G	8.48	0.00359	3.546	0.4571	1.447	8.687
1	17673_104	11266926	T	0.1136	0.02055	A	9.92	0.001635	6.111	0.6446	1.727	21.62
1	18108_103	21093743	G	0.3125	0.1643	A	7.714	0.005478	2.312	0.3059	1.27	4.211
1	18108_106	21093746	C	0.3246	0.1643	T	8.946	0.00278	2.444	0.3034	1.349	4.43
1	18109_44	21093743	T	0.3125	0.1643	C	7.714	0.005478	2.312	0.3059	1.27	4.211
1	18131_46	21586731	T	0.3077	0.1507	C	9.733	0.00181	2.505	0.2994	1.393	4.505
1	18133_28	21587619	A	0.3	0.1301	T	11.95	0.0005453	2.865	0.3117	1.555	5.277
1	18133_55	21587646	T	0.2955	0.1301	C	11.48	0.0007053	2.803	0.3113	1.523	5.159
1	18167_81	21843464	T	0.2462	0.125	C	6.722	0.009522	2.286	0.324	1.211	4.313
1	18404_73	25782714	A	0.1406	0.0411	G	8.454	0.003642	3.818	0.4883	1.466	9.943
1	18405_83	25782714	T	0.1371	0.04225	C	7.538	0.00604	3.601	0.4921	1.373	9.448
1	18408_145	25793743	G	0.4018	0.2071	A	11.37	0.0007484	2.571	0.284	1.473	4.485
1	18409_62	25793743	C	0.4	0.2113	T	11.08	0.0008725	2.489	0.2775	1.445	4.287
1	18527_100	26942207	C	0.1094	0.02143	T	8.705	0.003173	5.608	0.6487	1.573	20
1	18527_148	26942255	A	0.1172	0.02143	T	9.786	0.001758	6.062	0.6451	1.712	21.46
1	18603_33	27894648	G	0.2462	0.1111	T	8.623	0.00332	2.612	0.3343	1.357	5.03
1	18762_41	30130202	A	0.1667	0.03731	G	12.07	0.0005116	5.16	0.5147	1.882	14.15
1	18763_134	30130202	T	0.161	0.05224	C	8.024	0.004616	3.482	0.462	1.408	8.612
1	18997_127	32069169	G	0.1462	0.03521	T	10.38	0.001272	4.69	0.5186	1.697	12.96
1	19098_86	32954024	T	0.3115	0.1571	A	8.794	0.003022	2.426	0.3036	1.338	4.399
1	19100_49	32954052	A	0.3276	0.1571	T	10.27	0.001352	2.613	0.3051	1.437	4.751
1	19263_100	34763770	A	0.3047	0.1571	C	8.28	0.004009	2.35	0.3013	1.302	4.243
1	19263_44	34763714	A	0.3047	0.1571	C	8.28	0.004009	2.35	0.3013	1.302	4.243
1	19263_59	34763729	G	0.3047	0.1571	T	8.28	0.004009	2.35	0.3013	1.302	4.243
1	19263_7	34763677	A	0.3125	0.1571	T	9.076	0.00259	2.438	0.3005	1.353	4.394
1	19263_93	34763763	C	0.3047	0.1571	T	8.28	0.004009	2.35	0.3013	1.302	4.243
1	19263_96	34763766	A	0.3047	0.1571	C	8.28	0.004009	2.35	0.3013	1.302	4.243
1	19263_99	34763769	A	0.3047	0.1571	C	8.28	0.004009	2.35	0.3013	1.302	4.243
1	19276_38	35411989	A	0.09848	0.0137	G	9.763	0.001781	7.866	0.7696	1.74	35.55
1	19304_127	35661756	A	0.2016	0.08333	T	7.402	0.006516	2.778	0.3864	1.303	5.923
1	19587_49	37963202	A	0.5152	0.3592	G	6.776	0.00924	1.896	0.2468	1.169	3.075
1	19649_102	38464696	T	0.1077	0.02817	C	6.945	0.008405	4.164	0.5808	1.334	13
1	19649_120	38464714	A	0.1077	0.02817	C	6.945	0.008405	4.164	0.5808	1.334	13
1	19650_93	38464714	A	0.1077	0.02817	G	6.945	0.008405	4.164	0.5808	1.334	13
1	19652_127	3846589	G	0.1754	0.06061	A	7.997	0.004685	3.298	0.4401	1.392	7.814
1	19938_37	40759235	C	0.4462	0.25	T	11.66	0.0006372	2.417	0.2611	1.449	4.031
1	19940_147	40789041	T	0.3115	0.1471	A	9.976	0.001586	2.624	0.3112	1.426	4.829
1	19940_148	40789042	G	0.1667	0.06522	A	6.73	0.009481	2.867	0.4195	1.26	6.524
1	19941_145	40789040	T	0.3083	0.1471	C	9.58	0.001967	2.586	0.3126	1.401	4.771
1	20047_20	41443172	A	0.1349	0.04286	G	7.116	0.007641	3.483	0.4921	1.328	9.137
1	20305_81	43764745	T	0.5583	0.3623	A	9.951	0.001608	2.225	0.2553	1.349	3.669
1	20306_87	43764745	C	0.5574	0.3529	A	10.86	0.0009819	2.309	0.2558	1.398	3.811
1	20340_118	44184629	C	0.5156	0.3056	T	12.42	0.0004258	2.419	0.253	1.473	3.972
1	20382_84	44494242	C	0.1061	0.01389	T	10.71	0.001063	8.424	0.7661	1.877	37.81
1	20440_145	44766701	G	0.1538	0.05556	C	7.194	0.007314	3.091	0.4375	1.311	7.287
1	20461_98	44795714	G	0.5873	0.3944	T	9.949	0.001609	2.185	0.2495	1.34	3.564
1	20526_85	45405114	G	0.4688	0.2143	A	19.41	1.054e-05	3.235	0.2717	1.9	5.51
1	20528_144	45405114	C	0.4672	0.2254	T	17.18	3.405e-05	3.014	0.2707	1.773	5.124
1	20613_103	46157987	A	0.2339	0.09722	C	9.236	0.002373	2.835	0.3523	1.421	5.654
1	20613_30	46158060	T	0.2422	0.09722	C	10.31	0.00132	2.968	0.3488	1.498	5.879
1	20711_24	46851695	T	0.04545	0.137	G	6.851	0.00886	0.3	0.4822	0.1166	0.772
1	21010_22	48937663	C	0.1136	0.02778	T	7.92	0.004889	4.487	0.5765	1.45	13.89
1	21010_28	48937669	G	0.1136	0.02778	A	7.92	0.004889	4.487	0.5765	1.45	13.89
1	21010_54	48937695	C	0.1136	0.02778	T	7.92	0.004889	4.487	0.5765	1.45	13.89
1	21010_65	48937706	T	0.1136	0.02778	C	7.92	0.004889	4.487	0.5765	1.45	13.89
1	21101_74	49342286	A	0.1615	0.06338	G	6.664	0.00984	2.847	0.4188	1.253	6.47
1	21169_65	49642137	C	0.2	0.09028	T	6.738	0.00944	2.519	0.3642	1.234	5.144
1	21200_10	49882931	A	0.09375	0.01429	G	8.528	0.003497	7.138	0.7741	1.566	32.54
1	21586_61	8836113	T	0.1	0.0233	C	15.32	9.067e-05	3.664	0.4103	1.372	6.493
2	21746_17	11329969	C	0.4365	0.2721	A	7.763	0.005332	2.073	0.2634	1.237	3.474
2	22114_121	20322975	C	0.1212	0.02055	G	11.03	0.0008954	6.575	0.6414	1.87	23.11
2	22179_126	23199163	T	0.4032	0.5714	C	7.443	0.006367	0.5068	0.2504	0.3102	0.8278
2	22179_130	23199167	T	0.4	0.5714	C	7.597	0.005845	0.5	0.2528	0.3047	0.8206
2	22216_120	23868007	T	0.2424	0.1042	C	9.317	0.00227	2.752	0.3401	1.413	5.36
2	22217_47	23868227	G	0.2308	0.1027	T	8.26	0.004052	2.62	0.343	1.338	5.131
2	22217_51	23868223	A	0.2308	0.1027	G	8.26	0.004052	2.62	0.343	1.338	5.131
2	22217_56	23868218	G	0.2308	0.1027	A	8.26	0.004052	2.62	0.343	1.338	5.131
2	22255_132	24231210	C	0.1641	0.0625	A	7.123	0.00761	2.944	0.4189	1.295	6.691
2	22256_147	24231210	G	0.1667	0.04861	T	10.08	0.001502	3.914	0.4553	1.604	9.554
2	22284_9	24632935	T	0.3923	0.2324	C	8.131	0.004352	2.132	0.2678	1.261	3.605
2	22288_130	24667347	T	0.4922	0.2986	C	10.68	0.001085	2.277	0.2538	1.384	3.744
2	22405_5	27810289	A	0.3203	0.4863	T	7.776	0.005295	0.4978	0.2516	0.304	0.8151
2	22458_149	28372769	T	0.1905	0.07534	C	7.996	0.004688	2.888	0.387	1.352	6.166
2	22458_21	28372641	A	0.1905	0.07534	G	7.996	0.004688	2.888	0.387	1.352	6.166
2	22458_55	28372675	A	0.1905	0.07534	T	7.996	0.004688	2.888	0.387	1.352	6.166
2	22458_6	28372626	A	0.1905	0.07534	G	7.996	0.004688	2.888	0.387	1.352	6.166
2	22459_57	28372773	A	0.2031	0.06944	G	10.55	0.001165	3.416	0.3946	1.576	7.403
2	22459_61	28372769	T	0.2031	0.06944	A	10.55	0.001165	3.416	0.3946	1.576	7.403
2	22459_9	28372821	A	0.2031	0.06944	G	10.55	0.001165	3.416	0.3946	1.576	7.403
2	22477_19	28651041	G	0.2121	0.09155	A	7.816	0.00518	2.672	0.3606	1.318	5.416
2	22578_49	30280193	A	0.2969	0.4577	C	7.384	0.006582	0.5002	0.2565	0.3025	0.8269
2	22635_24	30912476	T	0.1311	0.03788	G	7.272	0.007003	3.834	0.529	1.36	10.81
2	22663_80	31065446	G	0.07143	0.1786	T	6.829	0.00897	0.3538	0.4103	0.1583	0.7908
2	22850_134	35442434	T	0.1746	0.06164	G	8.546	0.003463	3.22	0.4165	1.423	7.285
2	22852_76	35442434	A	0.1769	0.05556	C	10.03	0.00154	3.654	0.4303	1.572	8.493
2	22896_81	357555	C	0.2712	0.1119	T	10.49	0.001202	2.952	0.3434	1.506	5.787
2	23015_35	37976143	C	0.1894	0.3485	G	8.496	0.003559	0.4368	0.2876	0.2486	0.7675
2	23017_123	37976143	G	0.1667	0.3485	C	11.08	0.0008703	0.3739	0.3008	0.2073	0.6743
2	23060_104	39107111	C	0.08462	0.01449	T	7.132	0.007573	6.286	0.7789	1.366	28.93
2	23157_32	40032981	C	0.2787	0.1214	T	10.28	0.001342	2.795	0.3282	1.469	5.319
2	23158_80	40033111	G	0.2734	0.1214	A	9.88	0.001671	2.723	0.326	1.437	5.159
2	23162_45	40041184	A	0.2213	0.09701	T	7.484	0.006226	2.645	0.3643	1.295	5.403
2	23163_29	40043212	C	0.2538	0.1233	T	7.781	0.005278	2.419	0.3225	1.286	4.552
2	23221_62	4057457	G	0.2951	0.4779	A	9.027	0.002661	0.4572	0.2624	0.2734	0.7648
2	23326_142	41637686	A	0.1562	0.04795	G	9.006	0.00269	3.677	0.4575	1.5	9.015
2	23374_100	4223473	T	0.5156	0.3116	C	11.43	0.0007228	2.352	0.2551	1.427	3.877
2	23411_140	42562281	G	0.3333	0.4931	T	7.229	0.007175	0.5141	0.2487	0.3157	0.8371
2	23542_80	44554287	T	0.3984	0.2246	C	9.407	0.002162	2.286	0.2724	1.34	3.899
2	23617_90	45372097	A	0.3417	0.1522	G	12.62	0.0003807	2.892	0.3053	1.589	5.26
2	23619_121	45372097	T	0.3175	0.1438	C	11.72	0.0006185	2.769	0.3037	1.527	5.021
2	23722_142	46912662	C	0.1439	0.0411	T	8.959	0.002761	3.923	0.4851	1.516	10.15
2	23722_77	46912597	A	0.1538	0.0411	G	10.25	0.00137	4.242	0.4826	1.648	10.92
2	23723_132	46912842	A	0.4091	0.2329	G	9.95	0.001609	2.281	0.264	1.359	3.826
2	23723_133	46912843	A	0.4091	0.2329	C	9.95	0.001609	2.281	0.264	1.359	3.826
2	23723_134	46912844	C	0.4091	0.2329	T	9.95	0.001609	2.281	0.264	1.359	3.826
2	23724_116	46912597	G	0.1538	0.0411	A	10.25	0.00137	4.242	0.4826	1.648	10.92
2	23724_51	46912662	T	0.1439	0.0411	C	8.959	0.002761	3.923	0.4851	1.516	10.15
2	23725_137	46912844	T	0.4091	0.2329	G	9.95	0.001609	2.281	0.264	1.359	3.826
2	23725_138	46912843	T	0.4091	0.2329	C	9.95	0.001609	2.281	0.264	1.359	3.826
2	23725_139	46912842	A	0.4091	0.2329	C	9.95	0.001609	2.281	0.264	1.359	3.826
2	23725_42	46912939	T	0.4	0.2292	C	9.318	0.002269	2.242	0.2671	1.328	3.785
2	23725_56	46912925	T	0.3939	0.226	G	9.208	0.00241	2.226	0.2662	1.321	3.751
2	23725_77	46912904	T	0.3923	0.2329	G	8.202	0.004185	2.127	0.2657	1.263	3.58
2	23725_90	46912891	A	0.4091	0.2329	G	9.95	0.001609	2.281	0.264	1.359	3.826
2	23855_79	48016241	C	0.5859	0.3696	T	12.47	0.0004135	2.414	0.2516	1.474	3.953
2	23856_92	48016241	G	0.5938	0.3561	A	14.73	0.0001242	2.643	0.2558	1.601	4.364
2	24006_21	49380199	T	0.1328	0.3028	C	11.26	0.0007934	0.3526	0.3181	0.189	0.6578
2	24057_44	49652571	C	0.1231	0.03623	G	6.991	0.008193	3.733	0.528	1.326	10.51
2	24057_87	49652614	G	0.1231	0.03623	T	6.991	0.008193	3.733	0.528	1.326	10.51
2	24101_70	49925081	A	0.1212	0.03425	G	7.508	0.006143	3.89	0.5275	1.383	10.94
2	24102_102	49925081	T	0.1231	0.03425	C	7.719	0.005464	3.958	0.5276	1.407	11.13
2	24104_147	49925614	C	0.197	0.05556	T	12.75	0.0003559	4.17	0.4246	1.814	9.583
2	24138_121	50119244	A	0.2538	0.1159	G	8.521	0.003511	2.594	0.3336	1.349	4.988
2	24139_79	50119352	G	0.3409	0.1765	A	9.474	0.002084	2.414	0.2904	1.366	4.264
2	24146_131	50149232	T	0.4318	0.2535	A	9.699	0.001843	2.238	0.2609	1.342	3.732
2	24319_126	51393494	A	0.2619	0.1127	G	9.951	0.001608	2.794	0.3339	1.452	5.377
2	24341_8	51499671	T	0.2833	0.442	G	6.949	0.008388	0.499	0.2654	0.2967	0.8395
2	24459_122	52179347	G	0.3923	0.2465	A	6.675	0.009775	1.974	0.2649	1.174	3.317
2	24462_42	52184882	A	0.1721	0.05882	G	8.276	0.004018	3.327	0.4363	1.415	7.823
2	24623_126	53247408	A	0.2273	0.4786	G	18.7	1.53e-05	0.3205	0.2679	0.1896	0.5417
2	24711_54	54179966	T	0.1	0.01449	G	9.263	0.002338	7.556	0.77	1.671	34.17
2	24833_104	55012916	T	0.4385	0.2426	C	11.38	0.0007408	2.437	0.2669	1.444	4.112
2	24834_147	55012916	A	0.4286	0.2464	G	9.839	0.001709	2.294	0.2673	1.359	3.874
2	24992_118	55985461	A	0.5076	0.3493	G	7.107	0.007676	1.92	0.2459	1.186	3.109
2	25069_11	56470997	T	0.1308	0.02857	C	9.815	0.001731	5.115	0.5701	1.673	15.64
2	25069_36	56471022	A	0.1328	0.02817	G	10.28	0.001347	5.284	0.5702	1.728	16.15
2	25069_41	56471027	C	0.1328	0.02857	T	10.06	0.001515	5.207	0.5703	1.703	15.92
2	25069_62	56471048	C	0.1328	0.02857	T	10.06	0.001515	5.207	0.5703	1.703	15.92
2	25070_107	56471048	T	0.1308	0.02857	C	9.815	0.001731	5.115	0.5701	1.673	15.64
2	25070_128	56471027	A	0.1328	0.02857	G	10.06	0.001515	5.207	0.5703	1.703	15.92
2	25070_133	56471022	A	0.1328	0.02857	G	10.06	0.001515	5.207	0.5703	1.703	15.92
2	25082_83	5651943	G	0.4615	0.2463	A	13.4	0.0002515	2.623	0.2668	1.555	4.425
2	25302_4	58091982	T	0.1885	0.3676	C	10.17	0.001427	0.3996	0.2919	0.2255	0.7081
2	25303_144	58091982	A	0.1864	0.3623	G	9.734	0.001809	0.4033	0.2954	0.2261	0.7196
2	25319_89	58229863	C	0.3636	0.5342	T	8.143	0.004324	0.4982	0.2455	0.3079	0.806
2	25431_117	58860934	A	0.15	0.04348	T	8.632	0.003302	3.882	0.4895	1.487	10.13
2	25431_75	58860976	A	0.1228	0.02174	C	10.14	0.001454	6.3	0.6497	1.763	22.51
2	25548_104	59774081	T	0.1508	0.05479	C	6.971	0.008284	3.063	0.4407	1.291	7.266
2	25548_134	59774051	C	0.3305	0.1471	T	11.92	0.0005543	2.863	0.3113	1.555	5.271
2	25548_65	59774120	A	0.1508	0.05479	G	6.971	0.008284	3.063	0.4407	1.291	7.266
2	25593_145	59951382	G	0.1695	0.04348	A	11.07	0.0008775	4.49	0.4842	1.738	11.6
2	25658_80	60452741	C	0.2016	0.0625	T	11.64	0.0006454	3.788	0.4106	1.694	8.471
2	25660_86	60452741	G	0.1935	0.08333	A	6.96	0.008335	2.64	0.3776	1.259	5.534
2	25747_99	8576173	C	0.1077	0.226	T	6.816	0.009037	0.4133	0.3453	0.2101	0.813
3	25997_82	101294683	A	0.1769	0.04795	G	11.81	0.0005897	4.268	0.4504	1.765	10.32
3	25998_118	101294683	T	0.1797	0.04795	C	12.14	0.0004933	4.35	0.4506	1.798	10.52
3	26005_106	101364545	C	0.1385	0.0411	G	8.211	0.004163	3.75	0.4882	1.441	9.762
3	26005_118	101364557	G	0.1308	0.03425	A	8.734	0.003124	4.242	0.5242	1.519	11.85
3	26006_61	101364557	G	0.1385	0.03425	C	9.777	0.001767	4.532	0.5211	1.632	12.59
3	26006_73	101364545	C	0.1308	0.0411	T	7.239	0.007133	3.51	0.4914	1.34	9.197
3	26106_55	102662772	T	0.09848	0.1144	C	15.08	0.0001028	3.674	0.4103	1.372	6.445
3	26108_108	102668790	A	0.2045	0.05479	G	14.13	0.0001709	4.436	0.4229	1.937	10.16
3	26274_136	108727582	G	0.4836	0.2917	A	10.33	0.001308	2.274	0.2578	1.372	3.769
3	26276_45	108727582	C	0.4836	0.2887	T	10.59	0.001137	2.307	0.2591	1.388	3.833
3	26309_78	109294302	A	0.1016	0.02206	G	7.321	0.006816	5.012	0.653	1.393	18.02
3	26310_92	109327541	A	0.125	0.02857	T	9.003	0.002695	4.857	0.5734	1.579	14.94
3	26539_141	12219601	T	0.125	0.02206	C	10.46	0.001219	6.333	0.6421	1.799	22.29
3	26541_72	12219601	A	0.1328	0.02206	G	11.55	0.0006768	6.79	0.6393	1.94	23.77
3	26566_147	12403753	G	0.2258	0.3841	T	7.658	0.005651	0.4678	0.2771	0.2718	0.8051
3	26642_53	12867482	A	0.01515	0.08904	C	7.415	0.006469	0.1574	0.7695	0.03483	0.7112
3	26648_102	12886470	C	0.09848	0.02055	T	7.763	0.005332	5.207	0.6524	1.45	18.7
3	26707_71	13428944	A	0.2845	0.15	C	6.893	0.008653	2.253	0.3136	1.218	4.166
3	26773_17	14529310	A	0.1231	0.02817	C	8.974	0.002739	4.842	0.5732	1.575	14.89
3	26862_9	15991151	A	0.1061	0.02778	G	6.923	0.00851	4.153	0.5806	1.331	12.96
3	26906_9	16220233	G	0.2615	0.09722	C	12.77	0.0003529	3.289	0.3449	1.673	6.465
3	26922_75	16545150	G	0.375	0.2214	T	7.132	0.007573	2.11	0.282	1.214	3.667
3	27213_102	21282253	T	0.1695	0.01408	G	20.09	7.369e-06	14.29	0.7532	3.264	62.52
3	27285_122	22624108	C	0.2155	0.08824	A	8.096	0.004435	2.839	0.3773	1.355	5.947
3	27285_26	22624204	C	0.2018	0.08824	A	6.638	0.009984	2.612	0.3819	1.235	5.521
3	27294_61	22693737	T	0.1894	0.07746	C	7.51	0.006137	2.782	0.3846	1.309	5.913
3	27382_8	24223007	A	0.1846	0.05479	T	11.31	0.0007721	3.906	0.4282	1.687	9.04
3	27419_82	24542053	G	0.1136	0.01429	A	11.45	0.0007168	8.846	0.7632	1.982	39.48
3	27421_93	24542053	C	0.1077	0.02083	T	8.857	0.002919	5.672	0.6484	1.592	20.22
3	27431_136	24648145	A	0.1077	0.01408	G	10.74	0.001048	8.448	0.7663	1.882	37.93
3	27473_42	25419062	A	0.1077	0.02857	G	6.782	0.009209	4.103	0.5809	1.314	12.81
3	27474_130	25419062	T	0.1094	0.02941	C	6.636	0.009992	4.053	0.5812	1.297	12.66
3	27490_21	25569741	T	0.1818	0.04167	C	13.96	0.0001864	5.111	0.4742	2.018	12.95
3	27510_147	25735792	G	0.1797	0.04225	A	13.26	0.0002707	4.965	0.4765	1.951	12.63
3	27548_30	2604203	G	0.01562	0.1269	T	12.04	0.0005195	0.1092	0.7585	0.0247	0.4831
3	27572_145	26292485	C	0.2222	0.1014	T	7.181	0.007368	2.531	0.3541	1.264	5.066
3	28077_143	3688025	G	0.3443	0.1549	C	12.81	0.0003451	2.864	0.3002	1.59	5.157
3	28107_48	3742937	T	0.3692	0.2183	C	7.501	0.006167	2.096	0.2726	1.228	3.576
3	28108_149	3743058	A	0.2576	0.08333	G	15.05	0.0001044	3.816	0.3613	1.88	7.748
3	28187_35	3871101	G	0.4318	0.2534	A	9.858	0.001691	2.239	0.259	1.348	3.72
3	28313_58	4026915	T	0.3305	0.5072	C	8.127	0.004362	0.4796	0.2594	0.2884	0.7974
3	28330_57	40573808	G	0.1308	0.04167	A	7.054	0.007909	3.46	0.4915	1.32	9.067
3	28330_8	40573759	T	0.1136	0.02817	C	7.743	0.005392	4.423	0.5766	1.429	13.69
3	28575_36	44623230	T	0.5085	0.3286	C	8.562	0.003433	2.114	0.2575	1.276	3.501
3	28582_120	446808	A	0.1	0.066	C	15.32	9.067e-05	2.224	0.3885	1.398	6.402
3	28585_74	446904	A	0.1562	0.02055	T	16.33	5.311e-05	8.827	0.6321	2.557	30.47
3	28619_48	45347326	G	0.3333	0.5137	A	9.212	0.002405	0.4733	0.248	0.2911	0.7696
3	28665_72	46395669	A	0.08333	0.0137	G	7.541	0.006031	6.545	0.7785	1.423	30.1
3	28762_82	48604751	A	0.2672	0.5143	C	16.1	6.006e-05	0.3444	0.2695	0.2031	0.5841
3	28806_95	49577123	A	0.6094	0.4028	G	11.57	0.0006704	2.313	0.2484	1.422	3.764
3	28869_137	51248456	C	0.3095	0.5147	A	11.33	0.0007611	0.4227	0.258	0.2549	0.7008
3	28870_71	51248456	G	0.2869	0.5221	T	14.69	0.0001264	0.3683	0.2637	0.2197	0.6175
3	28874_130	51263097	T	0.1212	0.2778	C	10.44	0.001234	0.3586	0.3252	0.1896	0.6783
3	29010_73	53077091	A	0.2955	0.1438	G	9.416	0.002151	2.496	0.3033	1.377	4.523
3	29014_54	53095881	C	0.02273	0.1096	T	8.214	0.004156	0.189	0.6413	0.05376	0.6641
3	29126_133	54364307	T	0.1167	0.02941	G	7.425	0.006433	4.358	0.5818	1.394	13.63
3	29225_12	56188176	T	0.2034	0.07857	A	8.508	0.003536	2.994	0.3885	1.398	6.412
3	29229_107	56273035	T	0.08594	0.01389	G	7.729	0.005433	6.675	0.7788	1.451	30.72
3	29659_11	64834698	G	0.1905	0.06154	T	9.726	0.001817	3.588	0.4297	1.546	8.33
3	29729_105	66005957	C	0.08871	0.01538	A	7.027	0.008031	6.23	0.7795	1.352	28.71
3	29729_88	66005940	A	0.08871	0.01538	T	7.027	0.008031	6.23	0.7795	1.352	28.71
3	29730_91	66005940	G	0.08871	0.01538	A	7.027	0.008031	6.23	0.7795	1.352	28.71
3	30058_126	72140924	G	0.2167	0.08955	C	8.04	0.004575	2.812	0.375	1.348	5.864
3	30061_29	72141532	C	0.1077	0.02817	T	6.945	0.008405	4.164	0.5808	1.334	13
3	30061_57	72141504	C	0.25	0.1194	T	7.281	0.00697	2.458	0.3397	1.263	4.784
3	30094_135	72642760	G	0.1212	0.02778	A	8.945	0.002782	4.828	0.5729	1.571	14.84
3	30113_122	72940376	A	0.123	0.3169	G	14.06	0.0001775	0.3022	0.3295	0.1584	0.5764
3	30115_6	72940442	T	0.1328	0.3162	C	12.62	0.0003808	0.3312	0.3191	0.1772	0.6191
3	30115_72	72940376	T	0.09677	0.01389	C	9.245	0.002361	7.607	0.7741	1.668	34.69
3	30120_71	72985437	G	0.1288	0.02083	A	11.94	0.000549	6.948	0.6387	1.987	24.29
3	30122_148	72985437	C	0.1288	0.02083	T	11.94	0.000549	6.948	0.6387	1.987	24.29
3	30148_4	74219584	A	0.2652	0.1164	T	10.08	0.001497	2.738	0.3247	1.449	5.174
3	30163_108	74503959	T	0.1769	0.06849	C	7.68	0.005582	2.923	0.4002	1.334	6.405
3	30163_65	74503916	T	0.1692	0.06849	G	6.808	0.009073	2.77	0.4026	1.259	6.098
3	30192_47	75220920	G	0.5078	0.3028	C	11.79	0.0005964	2.375	0.2542	1.443	3.909
3	30194_108	75220920	C	0.5317	0.3	G	14.73	0.0001243	2.65	0.2567	1.602	4.382
3	30334_52	7873282	C	0.1	0.01408	G	9.614	0.001931	7.778	0.7698	1.72	35.17
3	30335_101	7873282	G	0.1061	0.02817	C	6.762	0.009311	4.093	0.5806	1.312	12.77
3	30357_26	7915426	G	0.1288	0.0411	A	7.025	0.00804	3.449	0.4913	1.317	9.034
3	30414_94	80436243	T	0.1017	0.08941	C	14.93	0.0001115	3.991	0.4509	1.346	9.128
3	30538_30	83500450	C	0.1231	0.02083	T	11.07	0.0008787	6.596	0.6416	1.876	23.2
3	30539_43	83500779	A	0.1212	0.02083	C	10.83	0.001001	6.483	0.6415	1.844	22.79
3	30552_38	83995831	T	0.3047	0.162	G	7.751	0.005369	2.267	0.2979	1.264	4.065
3	30799_148	88465472	C	0.1364	0.03472	G	9.314	0.002274	4.389	0.5211	1.581	12.19
3	30800_38	88465472	G	0.1364	0.0411	C	7.977	0.004739	3.684	0.488	1.416	9.588
3	30807_39	88795203	G	0.1308	0.0411	A	7.239	0.007133	3.51	0.4914	1.34	9.197
3	30808_115	88795326	G	0.1308	0.03425	A	8.734	0.003124	4.242	0.5242	1.519	11.85
3	30808_17	88795424	T	0.1364	0.03472	G	9.314	0.002274	4.389	0.5211	1.581	12.19
3	30831_82	8906743	A	0.1742	0.05556	G	9.73	0.001813	3.587	0.4301	1.544	8.334
3	30831_89	8906750	G	0.1742	0.05556	A	9.73	0.001813	3.587	0.4301	1.544	8.334
3	30831_98	8906759	G	0.1742	0.05556	A	9.73	0.001813	3.587	0.4301	1.544	8.334
3	30957_115	9098080	C	0.1692	0.06164	T	7.984	0.00472	3.101	0.4161	1.372	7.009
3	30958_134	9098080	G	0.1692	0.05634	A	8.814	0.002989	3.412	0.4326	1.461	7.967
3	31000_113	91610987	C	0.121	0.0303	T	7.649	0.00568	4.404	0.5776	1.42	13.66
3	31027_23	91988917	C	0.09524	0.02083	A	7.09	0.00775	4.947	0.6577	1.363	17.95
3	31027_34	91988906	A	0.09524	0.02083	C	7.09	0.00775	4.947	0.6577	1.363	17.95
3	31037_129	92246227	C	0.1371	0.04412	T	6.954	0.008364	3.442	0.4925	1.311	9.038
3	31038_117	92246159	G	0.1356	0.04412	A	6.683	0.009735	3.399	0.4967	1.284	8.996
3	31137_101	94242968	A	0.08871	0.2574	T	12.67	0.000372	0.2809	0.3718	0.1355	0.5822
3	31207_9	95587358	T	0.1364	0.03472	C	9.314	0.002274	4.389	0.5211	1.581	12.19
3	31297_92	96844175	A	0.1615	0.04861	G	9.496	0.002059	3.771	0.4549	1.546	9.197
3	31364_144	97914322	A	0.3846	0.5486	C	7.375	0.006614	0.5142	0.2461	0.3175	0.8329
4	31487_100	100381644	C	0.2869	0.1197	T	11.59	0.0006618	2.958	0.3269	1.559	5.614
4	31489_83	100381644	G	0.2667	0.1338	A	7.324	0.006805	2.354	0.3215	1.254	4.421
4	31490_69	100381996	T	0.2727	0.1181	G	10.62	0.001119	2.801	0.3239	1.485	5.285
4	31491_36	100382214	G	0.2656	0.1181	C	9.687	0.001856	2.702	0.3267	1.424	5.126
4	31592_92	101813695	C	0.3968	0.5597	T	6.901	0.008614	0.5175	0.2519	0.3159	0.8479
4	31632_78	102134035	T	0.1842	0.06618	C	8.182	0.004231	3.186	0.4211	1.396	7.274
4	31632_94	102134051	C	0.1842	0.06618	T	8.182	0.004231	3.186	0.4211	1.396	7.274
4	31633_108	102134035	T	0.1842	0.06618	C	8.182	0.004231	3.186	0.4211	1.396	7.274
4	31663_34	102385933	C	0.3871	0.2324	T	7.48	0.006237	2.086	0.2711	1.226	3.549
4	31710_51	10286541	A	0.1	0.0137	G	9.966	0.001595	8	0.7697	1.77	36.16
4	31710_52	10286542	C	0.1	0.0137	A	9.966	0.001595	8	0.7697	1.77	36.16
4	31743_67	10371239	T	0.2955	0.4718	C	8.972	0.002742	0.4694	0.2543	0.2852	0.7727
4	31744_95	10371239	A	0.2891	0.4571	G	8.044	0.004566	0.4828	0.2585	0.2909	0.8013
4	31839_7	104587354	C	0.1077	0.0274	T	7.273	0.007001	4.284	0.5806	1.373	13.37
4	32022_112	107273244	G	0.4831	0.3088	A	8.063	0.004517	2.091	0.2615	1.253	3.492
4	32022_84	107273216	T	0.1333	0.01429	A	14.21	0.0001634	10.62	0.7612	2.388	47.19
4	32023_45	107273244	A	0.1379	0.02778	T	10.98	0.0009217	5.6	0.5741	1.818	17.25
4	32023_73	107273216	C	0.5083	0.3188	T	9.55	0.002	2.209	0.2583	1.331	3.664
4	32160_79	111742009	A	0.6077	0.4225	C	9.311	0.002277	2.117	0.2472	1.304	3.437
4	32219_55	112468901	T	0.2424	0.4085	A	8.549	0.003457	0.4634	0.2653	0.2755	0.7796
4	32313_138	113435485	A	0.1288	0.03472	C	8.307	0.003949	4.11	0.5241	1.471	11.48
4	32313_91	113435438	C	0.1288	0.03472	T	8.307	0.003949	4.11	0.5241	1.471	11.48
4	32530_41	11592463	T	0.2	0.07639	C	8.938	0.002794	3.023	0.3828	1.428	6.4
4	32829_16	118531391	G	0.4048	0.5725	A	7.411	0.006482	0.5078	0.2501	0.3111	0.8291
4	32851_86	118672010	T	0.1154	0.02817	A	7.945	0.004821	4.5	0.5767	1.453	13.94
4	32930_72	119096301	C	0.1364	0.03425	T	9.526	0.002026	4.453	0.521	1.604	12.36
4	33067_133	120600629	G	0.1641	0.0625	A	7.123	0.00761	2.944	0.4189	1.295	6.691
4	33068_20	120600695	C	0.1562	0.05714	T	7.02	0.008062	3.056	0.438	1.295	7.21
4	33068_86	120600629	A	0.1641	0.0625	C	7.123	0.00761	2.944	0.4189	1.295	6.691
4	33141_128	121293415	T	0.3083	0.4701	G	6.945	0.008408	0.5024	0.2627	0.3002	0.8408
4	33142_143	121293415	A	0.3115	0.4857	C	8.216	0.004153	0.479	0.2585	0.2886	0.795
4	33144_82	121299460	C	0.3203	0.493	A	8.288	0.003991	0.4847	0.2531	0.2952	0.796
4	33445_17	14118168	C	0.1615	0.05634	A	7.886	0.004983	3.227	0.435	1.376	7.57
4	33455_65	1461875	G	0.4524	0.2941	T	7.026	0.008033	1.983	0.2597	1.192	3.298
4	33469_62	1477063	T	0.1923	0.06164	A	10.87	0.0009774	3.624	0.4098	1.623	8.092
4	33593_91	16638908	T	0.4688	0.2929	A	8.809	0.002997	2.131	0.2566	1.288	3.523
4	33711_50	18409780	A	0.4688	0.3056	T	7.642	0.005702	2.005	0.2532	1.221	3.294
4	33850_144	20899744	G	0.4531	0.2465	C	12.73	0.0003597	2.533	0.2635	1.511	4.246
4	33951_94	24926173	T	0.1288	0.0411	A	7.025	0.00804	3.449	0.4913	1.317	9.034
4	33962_87	25149405	C	0.127	0.03521	G	7.786	0.005266	3.985	0.5281	1.416	11.22
4	33987_33	26153120	A	0.1429	0.03425	T	10.31	0.001326	4.7	0.5214	1.691	13.06
4	33988_121	26153120	T	0.1328	0.03521	A	8.568	0.003421	4.196	0.5245	1.501	11.73
4	34094_147	28027422	C	0.09848	0.0137	T	9.763	0.001781	7.866	0.7696	1.74	35.55
4	34095_44	28027422	G	0.09091	0.0137	A	8.642	0.003286	7.2	0.7737	1.58	32.8
4	34261_123	32427476	A	0.1328	0.03846	G	7.361	0.006666	3.829	0.5252	1.368	10.72
4	34272_100	32551130	A	0.1061	0.02083	G	8.655	0.003262	5.576	0.6483	1.565	19.87
4	34666_91	46562558	A	0.1136	0.3014	C	14.61	0.000132	0.2972	0.3282	0.1562	0.5655
4	34837_75	49979958	C	0.5	0.2836	T	12.8	0.000346	2.526	0.2617	1.513	4.219
4	34939_39	5256266	T	0.2063	0.3806	C	9.459	0.002101	0.4231	0.2831	0.243	0.7369
4	35356_138	6081167	G	0.3175	0.162	A	8.976	0.002735	2.406	0.2975	1.343	4.311
4	35358_39	6081167	C	0.3167	0.1549	T	9.636	0.001908	2.528	0.3038	1.394	4.585
4	35472_109	6325624	G	0.197	0.04861	C	14.4	0.0001478	4.801	0.445	2.007	11.48
4	35472_127	6325642	G	0.1953	0.0493	A	13.74	0.0002101	4.681	0.4472	1.948	11.25
4	35474_104	6325580	C	0.197	0.04861	T	14.4	0.0001478	4.801	0.445	2.007	11.48
4	35474_60	6325624	C	0.1953	0.0493	G	13.74	0.0002101	4.681	0.4472	1.948	11.25
4	35541_61	6444416	C	0.1923	0.05556	G	12.06	0.0005148	4.048	0.4265	1.755	9.337
4	35646_52	6641727	T	0.6048	0.4437	C	6.888	0.008677	1.919	0.2495	1.177	3.13
4	35647_143	6641727	A	0.6016	0.4348	G	7.395	0.00654	1.963	0.2492	1.204	3.199
4	35890_85	7323729	C	0.05645	0.1761	T	8.948	0.002778	0.28	0.4472	0.1166	0.6726
4	35949_44	7454470	G	0.1875	0.05714	T	10.81	0.001012	3.808	0.4288	1.643	8.824
4	35951_42	7455188	C	0.1803	0.06338	T	8.66	0.003253	3.251	0.4172	1.435	7.365
4	36074_42	7610589	T	0.2385	0.3958	C	7.761	0.005339	0.4779	0.2672	0.2831	0.8069
4	36076_113	7610589	A	0.2578	0.4085	G	6.837	0.008931	0.5031	0.2645	0.2996	0.8449
4	36183_15	78072732	C	0.3923	0.5625	G	7.926	0.004872	0.5021	0.2459	0.3101	0.8131
4	36184_20	78072700	G	0.5692	0.3986	T	7.811	0.005192	1.994	0.2482	1.226	3.244
4	36212_42	78322265	T	0.2705	0.1	A	12.87	0.0003335	3.337	0.3477	1.688	6.597
4	36238_32	7874946	T	0.1349	0.03676	C	8.192	0.004207	4.086	0.525	1.46	11.43
4	36279_145	7931540	G	0.5606	0.3699	A	10.15	0.001441	2.174	0.2452	1.344	3.515
4	36357_56	8093736	C	0.05645	0.1594	T	7.035	0.007994	0.3155	0.4533	0.1297	0.767
4	36713_40	8593374	C	0.08333	0.01408	T	7.259	0.007056	6.364	0.7787	1.383	29.28
4	36925_11	89623397	T	0.1061	0.0274	C	7.084	0.007778	4.212	0.5805	1.35	13.14
4	36925_74	89623460	G	0.1061	0.0274	C	7.084	0.007778	4.212	0.5805	1.35	13.14
4	36947_59	89816927	T	0.1077	0.02778	C	7.109	0.007671	4.224	0.5807	1.354	13.18
4	37037_105	9101720	C	0.1172	0.0274	G	8.521	0.003511	4.712	0.5767	1.522	14.59
4	37037_28	9101643	A	0.1172	0.0274	G	8.521	0.003511	4.712	0.5767	1.522	14.59
4	37207_67	94487655	A	0.4672	0.291	G	8.456	0.003638	2.136	0.2629	1.276	3.576
4	37254_49	95410223	C	0.3047	0.1571	T	8.28	0.004009	2.35	0.3013	1.302	4.243
4	37255_115	95410223	G	0.3145	0.1549	A	9.539	0.002012	2.503	0.302	1.385	4.523
4	37424_43	98275415	G	0.1667	0.3235	A	8.627	0.003312	0.4182	0.3012	0.2317	0.7547
4	37443_7	98776854	G	0.3594	0.1944	A	9.308	0.002282	2.324	0.2798	1.343	4.021
5	37528_76	10456461	G	0.1667	0.0625	C	7.495	0.006187	3	0.416	1.327	6.78
5	37594_100	10935154	T	0.121	0.02857	G	8.405	0.003742	4.679	0.5772	1.509	14.5
5	37638_140	11354249	A	0.2812	0.1458	T	7.502	0.006163	2.292	0.3072	1.255	4.185
5	37639_21	11354249	T	0.2891	0.1458	A	8.286	0.003994	2.381	0.3062	1.307	4.34
5	37734_80	12043131	A	0.1667	0.05634	G	8.294	0.003977	3.35	0.4387	1.418	7.915
5	37735_83	12043131	T	0.1667	0.05	C	9.584	0.001963	3.8	0.4555	1.556	9.28
5	37747_46	12130127	A	0.2581	0.1197	G	8.431	0.003689	2.558	0.3301	1.339	4.884
5	37748_120	12130127	T	0.2581	0.125	C	7.774	0.005302	2.435	0.325	1.288	4.603
5	38498_147	2162888	A	0.3667	0.1716	G	12.4	0.0004296	2.794	0.2973	1.56	5.004
5	38505_84	2162896	T	0.3525	0.1765	C	10.36	0.001287	2.54	0.2941	1.427	4.521
5	38505_92	2162888	C	0.3525	0.1765	A	10.36	0.001287	2.54	0.2941	1.427	4.521
5	38587_24	22521923	T	0.129	0.03623	G	7.629	0.005744	3.941	0.5285	1.399	11.1
5	38611_55	22934242	A	0.3438	0.5379	G	9.928	0.001628	0.45	0.2552	0.2729	0.7421
5	38821_42	26270776	G	0.3231	0.1875	C	6.665	0.00983	2.068	0.2842	1.185	3.61
5	39130_58	30216949	A	0.1212	0.03425	C	7.508	0.006143	3.89	0.5275	1.383	10.94
5	39139_127	30525713	A	0.1615	0.06338	C	6.664	0.00984	2.847	0.4188	1.253	6.47
5	39314_133	34116932	G	0.2273	0.09028	A	9.827	0.001719	2.964	0.3573	1.471	5.971
5	39402_132	36485605	C	0.05385	0.1517	T	7.848	0.005087	3.043	0.2839	1.213	5.179
5	39530_11	3968490	C	0.3692	0.2214	T	7.114	0.007647	2.058	0.2729	1.206	3.514
5	39559_93	40138129	C	0.1231	0.02857	T	8.778	0.003049	4.772	0.5733	1.551	14.68
5	39605_11	40984152	C	0.2823	0.1338	T	9.017	0.002675	2.546	0.3171	1.367	4.74
5	39605_65	40984206	C	0.2581	0.1288	G	6.904	0.0086	2.353	0.3311	1.23	4.503
5	39606_138	40984152	G	0.2823	0.1338	C	9.017	0.002675	2.546	0.3171	1.367	4.74
5	39606_84	40984206	G	0.2581	0.1288	A	6.904	0.0086	2.353	0.3311	1.23	4.503
5	39621_130	41088515	T	0.2031	0.09155	A	6.781	0.009211	2.529	0.3646	1.238	5.169
5	39622_53	41089309	A	0.1172	0.03472	C	6.765	0.009297	3.69	0.5317	1.302	10.46
5	39623_99	41089309	T	0.1308	0.0411	G	7.239	0.007133	3.51	0.4914	1.34	9.197
5	39704_82	42077071	A	0.3906	0.2015	T	11.28	0.0007815	2.54	0.2814	1.463	4.41
5	39739_126	42564034	T	0.09848	0.02055	C	7.763	0.005332	5.207	0.6524	1.45	18.7
5	39921_27	45596804	C	0.2121	0.09028	T	8.083	0.004467	2.713	0.3604	1.339	5.498
5	39921_59	45596836	C	0.2121	0.09589	T	7.302	0.006887	2.538	0.3526	1.272	5.067
5	39925_89	45792033	G	0.1967	0.05	A	13.45	0.0002447	4.653	0.4497	1.927	11.23
5	39926_95	45792033	C	0.2063	0.06944	T	10.9	0.0009618	3.484	0.3949	1.607	7.554
5	39927_27	45792728	A	0.1797	0.05479	G	10.6	0.001129	3.779	0.4304	1.625	8.784
5	39927_62	45792763	T	0.1797	0.05479	C	10.6	0.001129	3.779	0.4304	1.625	8.784
5	39928_138	45792763	A	0.1769	0.04861	G	11.54	0.0006824	4.207	0.4505	1.74	10.17
5	39928_29	45792872	A	0.1797	0.04861	G	11.86	0.0005721	4.287	0.4507	1.772	10.37
5	39981_146	4776679	T	0.2615	0.08904	C	14.48	0.0001415	3.623	0.3525	1.816	7.231
5	39981_28	4776561	A	0.2615	0.08904	G	14.48	0.0001415	3.623	0.3525	1.816	7.231
5	39982_131	4776713	C	0.2652	0.08904	T	15.05	0.0001046	3.692	0.3512	1.855	7.347
5	39982_9	4776835	G	0.2656	0.08904	A	14.97	0.0001095	3.7	0.3528	1.853	7.389
5	39984_109	4788261	A	0.2077	0.0625	C	12.62	0.0003816	3.932	0.4065	1.772	8.723
5	39984_131	4788283	A	0.2121	0.06338	C	12.96	0.0003186	3.979	0.4049	1.799	8.798
5	39985_11	4788484	C	0.2308	0.08904	T	10.5	0.001192	3.069	0.3575	1.523	6.184
5	39985_24	4788471	T	0.2308	0.08333	A	11.44	0.0007178	3.3	0.3664	1.609	6.767
5	39985_37	4788458	A	0.2344	0.08904	T	10.89	0.0009676	3.132	0.3577	1.553	6.314
5	39985_4	4788491	T	0.2308	0.08904	C	10.5	0.001192	3.069	0.3575	1.523	6.184
5	39985_40	4788455	T	0.2273	0.08904	C	10.13	0.001458	3.009	0.3572	1.494	6.06
5	39985_59	4788436	T	0.2308	0.08904	G	10.5	0.001192	3.069	0.3575	1.523	6.184
5	39985_6	4788489	T	0.2308	0.08904	C	10.5	0.001192	3.069	0.3575	1.523	6.184
5	39985_7	4788488	C	0.2308	0.08904	T	10.5	0.001192	3.069	0.3575	1.523	6.184
5	39985_79	4788416	G	0.2308	0.08904	T	10.5	0.001192	3.069	0.3575	1.523	6.184
5	40118_13	50488261	A	0.09375	0.01389	C	8.852	0.002927	7.345	0.7739	1.611	33.48
5	40253_116	53405471	G	0.3409	0.5571	C	12.82	0.0003422	0.4111	0.2503	0.2517	0.6715
5	40326_21	54932214	T	0.1231	0.03472	C	7.537	0.006046	3.902	0.5277	1.387	10.98
5	40424_61	58630709	C	0.03788	0.1301	A	7.481	0.006237	0.2632	0.5181	0.09533	0.7264
5	40476_142	600454	C	0.2615	0.137	G	6.779	0.009224	2.231	0.3127	1.209	4.118
5	40557_84	64331863	T	0.5	0.3333	C	7.427	0.006424	2	0.2557	1.212	3.301
5	40827_48	7580975	A	0.2857	0.1458	G	7.895	0.004957	2.343	0.3076	1.282	4.282
5	40931_80	8266569	G	0.1769	0.05556	T	10.03	0.00154	3.654	0.4303	1.572	8.493
5	40947_81	8362430	G	0.08065	0.197	A	7.159	0.007459	0.3576	0.3958	0.1646	0.7769
5	41049_146	9311425	C	0.2727	0.1408	T	7.317	0.00683	2.288	0.3105	1.245	4.204
6	41236_42	13173089	T	0.2846	0.4357	G	6.656	0.009883	0.5152	0.2585	0.3104	0.8552
6	41311_139	14515237	A	0.2869	0.1471	G	7.496	0.006183	2.333	0.3141	1.261	4.319
6	41349_40	14916045	A	0.05469	0.1507	G	6.642	0.009963	0.3261	0.4524	0.1344	0.7914
6	41441_41	16966214	A	0.08462	0.2397	T	11.91	0.0005576	0.2932	0.37	0.142	0.6054
6	41457_135	17077080	A	0.08333	0.2397	G	12.28	0.0004581	0.2883	0.3698	0.1397	0.5952
6	41522_27	17946269	A	0.1538	0.0411	G	10.25	0.00137	4.242	0.4826	1.648	10.92
6	41661_12	19763961	T	0.1032	0.007042	A	12.46	0.0004154	16.22	1.045	2.09	125.9
6	41796_105	21680621	C	0.007812	0.07042	T	6.752	0.009362	0.1039	1.056	0.01312	0.8237
6	41961_125	23512226	A	0.2542	0.09722	G	11.44	0.0007178	3.166	0.3519	1.588	6.309
6	41962_45	23512226	T	0.2417	0.09722	C	10.02	0.001552	2.959	0.353	1.482	5.911
6	42038_56	25208418	A	0.1742	0.05479	G	9.983	0.00158	3.64	0.43	1.567	8.455
6	42040_30	25208652	C	0.1742	0.05479	T	9.983	0.00158	3.64	0.43	1.567	8.455
6	42040_99	25208583	C	0.1742	0.05479	A	9.983	0.00158	3.64	0.43	1.567	8.455
6	42475_102	29142939	G	0.1061	0.02113	T	8.48	0.003591	5.497	0.6484	1.542	19.59
6	42476_98	29142939	C	0.08333	0.01408	A	7.259	0.007056	6.364	0.7787	1.383	29.28
6	42690_89	32127366	T	0.2578	0.4859	A	14.9	0.0001133	0.3675	0.2627	0.2196	0.615
6	42694_40	32171194	C	0.1667	0.05479	T	9.012	0.002681	3.45	0.4322	1.479	8.048
6	42738_117	32402383	A	0.4915	0.3333	G	6.737	0.009442	1.933	0.2553	1.172	3.188
6	42740_47	32403317	G	0.1083	0.25	A	8.615	0.003335	0.3645	0.3527	0.1826	0.7275
6	42769_96	32540672	A	0.3047	0.4786	C	8.456	0.003638	0.4774	0.2559	0.2891	0.7884
6	42812_129	32962043	C	0.2955	0.4583	A	7.752	0.005367	0.4956	0.2537	0.3014	0.8149
6	42812_74	32962098	T	0.3106	0.4863	C	8.895	0.002859	0.4759	0.2506	0.2912	0.7778
6	42873_73	33653325	T	0.2931	0.1324	A	9.878	0.001673	2.718	0.325	1.438	5.14
6	42874_64	33655811	C	0.3846	0.1806	T	14.19	0.0001649	2.837	0.2818	1.633	4.928
6	42897_47	33852584	T	0.1667	0.06522	G	6.73	0.009481	2.867	0.4195	1.26	6.524
6	43268_15	36606392	T	0.1393	0.03623	G	8.889	0.00287	4.307	0.5252	1.538	12.06
6	43302_9	36841156	C	0.2333	0.07143	T	13.57	0.0002295	3.957	0.3928	1.832	8.544
6	43303_71	36846328	A	0.5317	0.3676	T	7.126	0.007596	1.953	0.252	1.192	3.201
6	43399_60	37830785	G	0.3607	0.5286	C	7.426	0.006431	0.5031	0.2534	0.3062	0.8267
6	43400_66	37835179	A	0.339	0.5303	T	9.255	0.002348	0.4542	0.2612	0.2722	0.7579
6	43401_116	37835179	T	0.3417	0.5076	A	7.065	0.007861	0.5035	0.2595	0.3027	0.8374
6	43458_38	38350197	G	0.09091	0.01389	A	8.484	0.003582	7.1	0.7738	1.558	32.35
6	43590_118	39552181	C	0.1	0.01408	G	9.614	0.001931	7.778	0.7698	1.72	35.17
6	43687_47	40362950	G	0.2742	0.1449	A	6.67	0.009806	2.229	0.3146	1.203	4.13
6	43688_147	40362950	C	0.2661	0.1377	T	6.774	0.00925	2.271	0.3199	1.213	4.252
6	43739_4	40798438	G	0.09091	0.0137	A	8.642	0.003286	7.2	0.7737	1.58	32.8
6	43739_48	40798482	A	0.09091	0.0137	T	8.642	0.003286	7.2	0.7737	1.58	32.8
6	43777_80	41015140	G	0.3923	0.1875	A	14.07	0.0001758	2.797	0.279	1.619	4.834
6	44114_125	43778070	C	0.3684	0.5507	A	8.333	0.003894	0.4759	0.2588	0.2865	0.7903
6	44114_132	43778063	G	0.2661	0.5072	A	15.92	6.623e-05	0.3523	0.2651	0.2095	0.5923
6	44114_141	43778054	A	0.2661	0.5072	G	15.92	6.623e-05	0.3523	0.2651	0.2095	0.5923
6	44114_145	43778050	C	0.2377	0.4783	T	16.16	5.822e-05	0.3402	0.2725	0.1994	0.5803
6	44114_147	43778048	T	0.2661	0.5072	C	15.92	6.623e-05	0.3523	0.2651	0.2095	0.5923
6	44114_148	43778047	A	0.2705	0.5072	T	15.17	9.809e-05	0.3602	0.2656	0.214	0.6062
6	44114_149	43778046	C	0.2742	0.5072	A	14.82	0.0001183	0.367	0.2637	0.2189	0.6153
6	44114_72	43778123	T	0.375	0.5362	C	6.715	0.009563	0.5189	0.2544	0.3152	0.8543
6	44145_90	44106224	T	0.4737	0.3099	C	7.183	0.007359	2.005	0.261	1.202	3.343
6	44219_78	44775486	A	0.5781	0.4191	G	6.669	0.00981	1.899	0.2495	1.165	3.097
6	44316_39	45514757	T	0.3846	0.226	C	8.225	0.004133	2.14	0.2677	1.266	3.617
Legend
CHR		chromosome
Q4		The most susceptible (MS) quartile 4
Q1		Themost resistant (MR) quartile 1
CHISQ		Chi-square
OR		Odds ratio
SE		Standard error
L95, U95		Lower and upper 95% confidence
