# Supplementary material for: Minor alleles are associated with white rust (Albugo occidentalis) susceptibility in spinach (Spinacia oleracea)
Source: Hortic Res. 2019 Dec 1;6:129. doi: 10.1038/s41438-019-0214-7 (PMC6885047; doi:10.1038/s41438-019-0214-7)
Supplement: Supplementary file 4 — Supplementary Table ST4 Markers and associated significant allelic tests in the resistant Q2 and in the susceptible Q3 accessions [file 41438_2019_214_MOESM4_ESM.xlsx]

## Sheet: ST05
Supplementary Table ST4 Markers and associated significant allelelic tests in the
resistant Q2 and in the susceptible Q3 accessions
CHR	Marker	Position	Minor Allele	Q3	Q2	Major Allele	CHISQ	P-value	OR	SE	L95	U95
1	21295_77	5202120	A	0.2545	0.4554	C	9.763	0.001781	0.4084	0.2897	0.2315	0.7206
1	18919_39	31435812	A	0.4	0.6017	C	9.681	0.001861	0.4413	0.2647	0.2627	0.7415
1	18450_68	26235054	C	0.13	0.2931	T	8.392	0.003769	0.3604	0.3606	0.1778	0.7306
1	18450_38	26235084	C	0.13	0.2931	T	8.392	0.003769	0.3604	0.3606	0.1778	0.7306
1	18360_141	25578418	G	0.02459	0.1186	T	8.062	0.00452	0.1873	0.6502	0.05236	0.6698
1	18450_33	26235089	T	0.5091	0.3214	C	8.054	0.004541	2.189	0.278	1.269	3.776
1	20051_5	41541537	G	0.1389	0.03704	C	6.983	0.00823	4.194	0.5805	1.344	13.08
1	20051_6	41541538	A	0.1389	0.03704	C	6.983	0.00823	4.194	0.5805	1.344	13.08
2	23975_0	49111619	T	0.01667	0.1273	A	10.85	0.0009893	0.1162	0.7683	0.02578	0.5239
2	24883_60	55283135	A	0.3917	0.2069	G	9.574	0.001974	2.468	0.2958	1.382	4.407
2	24883_123	55283198	G	0.3917	0.2069	A	9.574	0.001974	2.468	0.2958	1.382	4.407
2	24886_71	55284655	T	0.3482	0.1696	C	9.306	0.002284	2.615	0.3205	1.395	4.901
2	22768_90	33965696	G	0.1148	0.01695	T	9.222	0.002392	7.519	0.7677	1.67	33.85
2	24886_82	55284666	G	0.3509	0.1727	A	9.158	0.002477	2.589	0.3196	1.384	4.843
2	24888_121	55284655	T	0.3482	0.1754	A	8.742	0.003109	2.511	0.3162	1.351	4.666
2	22556_75	30009491	G	0.125	0.02542	C	8.196	0.004199	5.476	0.6557	1.515	19.8
2	23839_34	47917645	T	0.1228	0.02632	C	7.691	0.005549	5.18	0.651	1.446	18.55
2	24886_143	55284727	A	0.3509	0.1875	T	7.652	0.00567	2.342	0.3116	1.272	4.314
2	24888_49	55284727	A	0.3509	0.1875	G	7.652	0.00567	2.342	0.3116	1.272	4.314
2	24884_10	55283376	A	0.377	0.2155	C	7.412	0.006479	2.203	0.2931	1.24	3.913
2	24888_110	55284666	C	0.3509	0.193	T	7.178	0.007382	2.26	0.308	1.236	4.134
2	22556_82	30009498	G	0.08036	0.008621	T	6.993	0.008185	10.05	1.063	1.252	80.68
2	22556_81	30009497	G	0.2105	0.08772	C	6.775	0.009244	2.773	0.403	1.259	6.11
3	27371_87	23762466	A	0.05738	0.1842	G	9.066	0.002604	0.2696	0.4582	0.1098	0.6617
3	27372_90	23762466	T	0.07377	0.1949	C	7.618	0.005778	0.329	0.4171	0.1453	0.7451
3	27169_57	20410900	G	0.2049	0.3644	A	7.514	0.006122	0.4495	0.2948	0.2523	0.8011
3	29014_54	53095881	C	0.1311	0.0339	T	7.426	0.006428	4.302	0.5751	1.394	13.28
3	27844_107	30816440	C	0.1875	0.3455	G	7.096	0.007727	0.4372	0.3143	0.2361	0.8097
3	26042_118	1017231	G	0.02459	0.1102	T	7.06	0.007881	0.2036	0.6544	0.05647	0.7342
4	33841_23	20734735	T	0.1727	0.3707	C	11.11	0.0008566	0.3545	0.3171	0.1904	0.66
4	33841_84	20734796	A	0.1759	0.3707	C	10.6	0.001132	0.3624	0.3175	0.1945	0.6753
4	37240_12	95352310	G	0.319	0.1455	A	9.469	0.00209	2.752	0.3359	1.425	5.315
4	32463_112	115036675	G	0.01639	0.1121	T	9.217	0.002397	0.1321	0.7713	0.02912	0.5988
4	33842_91	20734796	T	0.1875	0.3684	G	9.198	0.002423	0.3956	0.3103	0.2153	0.7268
4	36891_19	8913733	G	0.1186	0.01786	T	9.018	0.002674	7.404	0.7682	1.643	33.37
4	37240_6	95352304	T	0.1441	0.03509	C	8.365	0.003825	4.629	0.5726	1.507	14.22
4	32896_0	118951281	T	0.1636	0.3304	A	8.277	0.004015	0.3966	0.3268	0.209	0.7525
4	32364_76	1137659	A	0.5093	0.3173	C	8.04	0.004575	2.233	0.2854	1.276	3.906
4	34865_29	50979234	C	0.4211	0.6053	T	7.742	0.005394	0.4743	0.2696	0.2796	0.8046
4	36199_49	78148779	G	0.4083	0.5909	T	7.653	0.005668	0.4778	0.2685	0.2823	0.8087
4	37480_51	99776054	C	0.2917	0.1441	A	7.591	0.005867	2.446	0.3302	1.281	4.673
4	37480_54	99776057	G	0.2917	0.1441	A	7.591	0.005867	2.446	0.3302	1.281	4.673
4	37480_93	99776096	A	0.2917	0.1441	T	7.591	0.005867	2.446	0.3302	1.281	4.673
4	37480_148	99776151	C	0.2917	0.1441	A	7.591	0.005867	2.446	0.3302	1.281	4.673
4	34498_37	40261081	G	0.3644	0.2034	C	7.524	0.006088	2.246	0.2982	1.252	4.028
4	37240_66	95352364	T	0.1356	0.03509	C	7.435	0.006396	4.314	0.5757	1.396	13.33
4	35387_19	61314240	A	0.3361	0.181	C	7.419	0.006455	2.29	0.308	1.252	4.188
4	34865_68	50979273	G	0.3729	0.2091	A	7.36	0.006669	2.249	0.302	1.244	4.065
4	32782_135	1181219	A	0.2931	0.4636	T	6.997	0.008163	0.4797	0.2796	0.2773	0.8297
4	35389_31	61314485	C	0.3361	0.1864	A	6.937	0.008445	2.209	0.3043	1.217	4.01
4	36683_71	85648057	A	0.008333	0.07627	G	6.822	0.009003	0.1018	1.062	0.01269	0.8165
4	31764_0	104044235	T	0.0614	0.1727	A	6.762	0.009311	0.3133	0.4646	0.1261	0.7788
4	37095_60	92628821	G	0.05	0.1518	T	6.72	0.009532	0.2941	0.4948	0.1115	0.7756
5	37514_0	10345754	T	0.009434	0.1273	A	11.6	0.0006597	0.06531	1.045	0.008428	0.506
5	38715_66	24664858	G	0.1148	0.008475	T	11.56	0.0006727	15.17	1.044	1.961	117.3
5	37926_8	13434718	G	0.01724	0.1271	C	10.48	0.001205	0.1205	0.7649	0.0269	0.5395
5	40096_0	5008179	T	0.02679	0.1429	A	9.719	0.001824	0.1651	0.6445	0.04669	0.5841
5	38127_130	15712506	G	0.01639	0.1017	T	7.946	0.00482	0.1472	0.7753	0.03221	0.6728
5	38587_24	22521923	T	0.114	0.02586	G	6.906	0.008591	4.848	0.655	1.343	17.5
6	42999_130	34552927	G	0.1083	0.01695	T	8.414	0.003724	7.047	0.7713	1.554	31.95
6	44091_0	43533135	T	0.2373	0.4018	A	7.177	0.007386	0.4632	0.2898	0.2625	0.8174
	Legend
	CHR	chromosome
	Q3	The susceptible (S) quartile 3 with respect to the mean white rust disease severity rating (WR-DSR)
	Q2	The resitant (R) quartile 2 with respect to the mean WR-DSR
	CHISQ	Chi-square
	OR	Odds ratio
	SE	Standard error
	L95, U95	Lower and upper 95% confidence
