# Supplementary material for: Minor alleles are associated with white rust (Albugo occidentalis) susceptibility in spinach (Spinacia oleracea)
Source: Hortic Res. 2019 Dec 1;6:129. doi: 10.1038/s41438-019-0214-7 (PMC6885047; doi:10.1038/s41438-019-0214-7)
Supplement: Supplementary file 5 — Supplementary Table ST5 Markers and associated significant allelic tests in the most resistant 5% (MR-5) and the most susceptible 5% (MS-5) accessions [file 41438_2019_214_MOESM5_ESM.xlsx]

## Sheet: LAff5MAff5
Supplementary Table ST5 Markers and associated significant allelelic tests in the most resistant
5% (MR-5) and the most susceptible 5% (MS-5) accessions
CHR	Marker	Position	Minor Allele	MS-5	MR-5	Major Allele	CHISQ	P-value	OR	SE	L95	U95
1	18408_145	25793743	G	0.7857	0.07143	A	14.58	0.0001341	47.67	1.225	4.318	526.2
1	18409_62	25793743	C	0.7222	0.07143	T	13.55	0.0002319	33.8	1.164	3.455	330.6
3	28619_48	45347326	G	0.1111	0.5143	A	12.22	0.0004717	0.05	0.9552	0.007689	0.3251
1	21295_73	5202116	A	0.15	0.6111	G	11.52	0.0006885	8.905	0.7912	1.889	41.98
1	20584_13	4587717	T	0.15	0.6111	G	11.25	0.0007962	8.905	0.7912	1.889	41.98
6	44035_95	43347786	C	0.05556	0.5714	T	10.37	0.001283	0.04412	1.162	0.004523	0.4303
1	18167_81	21843464	T	0.6	0.15	C	9.739	0.001804	8.5	0.7749	1.861	38.82
1	20583_121	4587485	A	0.4444	0.05	C	9.495	0.002061	15.2	1.13	1.658	139.3
1	18906_141	31305392	T	0.4444	0.05	C	9.495	0.002061	15.2	1.13	1.658	139.3
1	18906_93	31305440	G	0.4444	0.05	A	9.495	0.002061	15.2	1.13	1.658	139.3
1	18906_79	31305454	A	0.4444	0.05	G	9.495	0.002061	15.2	1.13	1.658	139.3
1	19686_116	38745477	T	0.4444	0.05	C	9.495	0.002061	15.2	1.13	1.658	139.3
3	30115_6	72940442	T	0.4444	0.05	C	9.495	0.002061	15.2	1.13	1.658	139.3
6	42913_0	33974000	G	0.4444	0.05	A	9.495	0.002061	15.2	1.13	1.658	139.3
1	18896_107	31241598	T	0.4444	0.05	C	8.571	0.003415	15.2	1.13	1.658	139.3
3	26922_75	16545150	G	0.5	0.1	T	8.4	0.003752	9	0.8692	1.638	49.45
4	36288_136	79408161	C	0.05	0.3444	A	8.4	0.003752	9.778	0.8744	1.762	54.26
2	24623_126	53247408	A	0.05556	0.5	G	8.296	0.003973	0.05882	1.16	0.006061	0.5709
6	41441_41	16966214	A	0.05556	0.5	T	8.296	0.003973	0.05882	1.16	0.006061	0.5709
6	41457_135	17077080	A	0.05556	0.5	G	8.296	0.003973	0.05882	1.16	0.006061	0.5709
4	33711_50	18409780	A	0.7222	0.2143	T	8.127	0.004361	9.533	0.8374	1.847	49.2
5	38727_21	24718025	T	0.2778	0.7857	A	8.127	0.004361	0.1049	0.8374	0.02032	0.5414
2	23155_93	40008560	G	0.7143	0.1667	A	7.797	0.005233	12.5	0.9747	1.85	84.44
2	23156_116	40008560	C	0.7143	0.1667	A	7.797	0.005233	12.5	0.9747	1.85	84.44
2	23155_126	40008593	T	0.7143	0.1667	C	7.797	0.005233	12.5	0.9747	1.85	84.44
1	19311_144	35732100	G	0.1111	0.5714	A	7.767	0.005321	0.09375	0.9242	0.01532	0.5737
4	33142_143	121293415	A	0.1111	0.5714	C	7.767	0.005321	0.09375	0.9242	0.01532	0.5737
1	17842_5	13755562	C	0.7778	0.2857	A	7.748	0.005377	8.75	0.8194	1.756	43.6
1	20461_98	44795714	G	0.7778	0.2857	T	7.748	0.005377	8.75	0.8194	1.756	43.6
1	20817_23	47515933	G	0.25	0.4875	A	7.619	0.005775	0.1515	0.7467	0.03506	0.6547
3	28562_101	44444547	G	0.1667	0.6429	A	7.619	0.005775	0.1111	0.8433	0.02128	0.5802
3	30113_122	72940376	A	0.05556	0.4444	G	7.619	0.005775	0.07353	1.133	0.00798	0.6775
4	32330_112	113559937	G	0.1667	0.6429	A	7.619	0.005775	0.1111	0.8433	0.02128	0.5802
4	35356_138	6081167	G	0.5556	0.15	A	7.273	0.007001	7.083	0.7856	1.519	33.03
3	28870_71	51248456	G	0.2143	0.0143	T	7.036	0.007989	0.1091	0.8799	0.01944	0.612
4	33141_128	121293415	T	0.0625	0.5	G	7	0.008151	0.06667	1.183	0.006558	0.6777
1	19148_145	33477321	A	0.0625	0.3333	G	6.923	0.008509	12.67	1.123	1.402	114.4
6	42915_39	33974322	G	0.0625	0.3333	C	6.923	0.008509	12.67	1.123	1.402	114.4
4	35810_52	7135910	T	0.5556	0.08333	G	6.914	0.008553	13.75	1.147	1.452	130.2
3	30400_120	8004979	C	0.6667	0.25	G	6.857	0.008829	6	0.7188	1.467	24.55
4	31548_0	100906242	C	0.6667	0.25	A	6.857	0.008829	6	0.7188	1.467	24.55
3	29459_64	6140651	C	0.5	0.07143	T	6.732	0.009467	13	1.14	1.392	121.4
3	29459_37	6140678	G	0.5	0.07143	C	6.732	0.009467	13	1.14	1.392	121.4
Legend
CHR	chromosome
MS-5	Most affected 5%
MR-5	Least affected 5%
CHISQ	Chi-square
OR	Odds ratio
SE	Standard error
L95, U95	Lower and upper 95% confidence
