# Supplementary material for: Minor alleles are associated with white rust (Albugo occidentalis) susceptibility in spinach (Spinacia oleracea)
Source: Hortic Res. 2019 Dec 1;6:129. doi: 10.1038/s41438-019-0214-7 (PMC6885047; doi:10.1038/s41438-019-0214-7)
Supplement: Supplementary file 6 — Supplementary Table ST6 Markers associated with white rust in the basic genotypic full model association test [file 41438_2019_214_MOESM6_ESM.xlsx]

## Sheet: GAF
Supplementary Table ST6 Markers associated with white rust in the basic
genptypic full model association test
CHR	Marker	Position	NMISS	BETA	SE	R2	T	P-value
1	20526_85	45405114	222	1.409	0.2993	0.09154	4.708	4.419e-06
1	20528_144	45405114	228	1.241	0.2943	0.07293	4.216	3.591e-05
1	18997_127	32069169	232	2.151	0.5392	0.0647	3.989	8.932e-05
1	18409_62	25793743	224	1.253	0.3198	0.06463	3.916	0.0001196
1	18408_145	25793743	218	1.231	0.318	0.06483	3.87	0.0001444
1	20461_98	44795714	228	1.113	0.2996	0.05749	3.713	0.0002581
1	19962_15	40835316	231	1.749	0.4762	0.05565	3.673	0.000298
1	19649_102	38464696	231	2.178	0.5994	0.05449	3.633	0.0003461
1	19649_120	38464714	230	2.114	0.5853	0.05411	3.611	0.0003746
1	19650_93	38464714	230	2.114	0.5853	0.05411	3.611	0.0003746
1	20340_118	44184629	232	1.093	0.3088	0.05169	3.541	0.0004828
1	19650_111	38464696	229	2.028	0.6061	0.04699	3.346	0.0009606
1	19263_7	34763677	227	1.161	0.3604	0.04407	3.221	0.001467
1	20583_121	4587485	231	-1.288	0.4172	0.03995	-3.087	0.00227
1	20584_13	4587717	232	-1.216	0.398	0.03903	-3.056	0.002506
1	19263_44	34763714	227	1.104	0.3617	0.03978	3.053	0.002539
1	19263_59	34763729	227	1.104	0.3617	0.03978	3.053	0.002539
1	19263_96	34763766	227	1.104	0.3617	0.03978	3.053	0.002539
1	19263_99	34763769	227	1.104	0.3617	0.03978	3.053	0.002539
1	19652_127	3846589	219	1.442	0.4732	0.04102	3.047	0.002599
1	19263_93	34763763	226	1.099	0.3628	0.03933	3.028	0.002749
1	21010_28	48937669	234	1.678	0.5557	0.03781	3.019	0.002817
1	21010_54	48937695	234	1.678	0.5557	0.03781	3.019	0.002817
1	21010_65	48937706	234	1.678	0.5557	0.03781	3.019	0.002817
1	19263_100	34763770	228	1.087	0.3603	0.03874	3.018	0.002837
1	18550_106	27183595	233	-1.078	0.3636	0.03662	-2.963	0.003363
1	20306_87	43764745	220	0.8575	0.2907	0.03839	2.95	0.003523
1	19938_37	40759235	233	0.9337	0.3182	0.03594	2.934	0.003679
1	20817_23	47515933	226	-1.45	0.4947	0.03695	-2.932	0.003722
1	18896_107	31241598	232	-1.039	0.3638	0.03425	-2.856	0.00468
1	17627_107	10657144	222	0.9665	0.3398	0.03547	2.845	0.004867
1	21010_22	48937663	234	1.546	0.5444	0.03361	2.84	0.004906
1	19232_45	34021102	224	1.553	0.5497	0.03468	2.824	0.005171
1	17627_44	10657207	221	0.9544	0.339	0.03492	2.815	0.005322
1	18108_106	21093746	215	1.058	0.3765	0.03572	2.809	0.00543
1	20711_24	46851695	235	-1.331	0.4743	0.03267	-2.805	0.005451
1	18244_141	23146656	233	-1.27	0.4557	0.03254	-2.787	0.005758
1	20109_72	42207156	211	-0.8192	0.2937	0.03588	-2.789	0.005775
1	20613_30	46158060	231	1.104	0.3965	0.03276	2.785	0.005799
1	20822_40	47537333	229	1.137	0.4082	0.03305	2.785	0.0058
1	21398_121	6448384	208	1.018	0.3682	0.03578	2.765	0.006212
1	20109_90	42207138	214	-0.7973	0.2885	0.03477	-2.764	0.006221
1	18156_107	21777446	213	1.112	0.4023	0.03492	2.763	0.006234
1	20305_81	43764745	221	0.7998	0.2911	0.03331	2.747	0.006511
1	20109_124	42207104	213	-0.7938	0.2903	0.03422	-2.734	0.006782
1	20109_83	42207145	213	-0.7938	0.2903	0.03422	-2.734	0.006782
1	18133_28	21587619	234	0.9161	0.3385	0.0306	2.706	0.007316
1	19940_147	40789041	224	0.8805	0.326	0.03182	2.701	0.007446
1	17900_61	18478460	222	0.773	0.2876	0.0318	2.688	0.007741
1	18167_81	21843464	232	0.9653	0.3597	0.03037	2.684	0.007807
1	18243_30	23146656	234	-1.227	0.4577	0.03005	-2.681	0.007872
1	19513_51	37511412	218	0.9267	0.3472	0.03193	2.669	0.008178
1	21295_73	5202116	233	-1.056	0.3968	0.02975	-2.662	0.008325
1	19651_36	3846589	212	1.303	0.4922	0.03228	2.647	0.008743
1	19941_145	40789040	221	0.8688	0.329	0.03085	2.64	0.008879
1	20613_103	46157987	229	1.048	0.3991	0.02948	2.626	0.009229
1	19686_116	38745477	234	-1.396	0.5346	0.02856	-2.612	0.009594
1	17662_133	11240802	235	1.25	0.4791	0.0284	2.61	0.009645
1	20120_50	42225097	219	0.7159	0.2749	0.03031	2.604	0.009841
2	24623_126	53247408	232	-1.299	0.2951	0.07769	-4.402	1.645e-05
2	24298_75	51232542	216	-1.092	0.2708	0.07064	-4.033	7.661e-05
2	23617_90	45372097	218	1.353	0.3551	0.06297	3.81	0.0001813
2	23157_32	40032981	225	1.357	0.3581	0.06046	3.788	0.0001952
2	23227_138	4064548	196	-1.699	0.4542	0.06728	-3.741	0.0002414
2	23227_142	4064544	202	-1.556	0.4187	0.06459	-3.716	0.0002626
2	23619_121	45372097	229	1.275	0.3504	0.05509	3.638	0.0003403
2	25082_83	5651943	225	1.13	0.3188	0.05333	3.544	0.0004796
2	24806_50	54880205	208	-0.9452	0.2708	0.05582	-3.49	0.0005908
2	23221_62	4057457	223	-1.017	0.2948	0.05111	-3.45	0.0006707
2	22459_61	28372769	229	1.489	0.4348	0.04914	3.425	0.0007291
2	22459_57	28372773	229	1.489	0.4348	0.04914	3.425	0.0007291
2	22459_9	28372821	229	1.489	0.4348	0.04914	3.425	0.0007291
2	22452_70	28293386	203	1.097	0.3208	0.05494	3.418	0.0007626
2	23158_80	40033111	227	1.21	0.355	0.04913	3.409	0.0007713
2	23855_79	48016241	225	0.9683	0.2875	0.0484	3.368	0.000892
2	25431_75	58860976	221	1.826	0.5501	0.04792	3.32	0.001054
2	22893_123	357555	214	1.219	0.3677	0.04925	3.314	0.001082
2	22635_24	30912476	217	1.679	0.51	0.04802	3.293	0.001158
2	22099_110	19957166	202	-1.964	0.6039	0.05021	-3.251	0.001347
2	23163_29	40043212	234	1.147	0.3542	0.04324	3.238	0.00138
2	23856_92	48016241	222	0.9178	0.2839	0.04536	3.233	0.001412
2	24006_21	49380199	228	-0.9997	0.3127	0.04327	-3.197	0.001586
2	22256_147	24231210	229	1.525	0.4788	0.04279	3.186	0.001648
2	23374_100	4223473	223	0.8269	0.2604	0.04364	3.176	0.001708
2	23291_146	41325392	200	1.119	0.3522	0.04854	3.178	0.00172
2	23952_42	4882770	210	1.315	0.4147	0.0461	3.17	0.001752
2	22458_6	28372626	232	1.349	0.4336	0.04036	3.11	0.002107
2	22458_21	28372641	232	1.349	0.4336	0.04036	3.11	0.002107
2	22458_55	28372675	232	1.349	0.4336	0.04036	3.11	0.002107
2	22458_149	28372769	232	1.349	0.4336	0.04036	3.11	0.002107
2	25431_117	58860934	220	1.424	0.4664	0.04102	3.054	0.002542
2	24834_147	55012916	223	0.9676	0.3188	0.04001	3.035	0.002695
2	22896_81	357555	216	1.168	0.3848	0.04127	3.035	0.002703
2	24918_83	55439051	232	-1.194	0.3992	0.03743	-2.991	0.003086
2	24833_104	55012916	225	0.9476	0.317	0.03854	2.99	0.003106
2	24897_63	55318874	204	1.248	0.4198	0.04195	2.974	0.003299
2	24897_79	55318890	204	1.248	0.4198	0.04195	2.974	0.003299
2	24897_80	55318891	204	1.248	0.4198	0.04195	2.974	0.003299
2	24897_100	55318911	204	1.248	0.4198	0.04195	2.974	0.003299
2	23162_45	40041184	220	1.054	0.3597	0.03786	2.929	0.003763
2	24897_30	55318841	204	1.281	0.4452	0.03939	2.878	0.00443
2	23060_104	39107111	228	1.923	0.677	0.03447	2.84	0.004918
2	23542_80	44554287	225	0.9331	0.3293	0.03476	2.834	0.00502
2	22127_53	20544097	214	1.043	0.3682	0.03644	2.832	0.005078
2	22255_132	24231210	226	1.369	0.4844	0.03443	2.826	0.005136
2	23187_99	40083391	203	1.074	0.3816	0.03793	2.815	0.005362
2	23952_20	4882792	202	0.8761	0.3123	0.03786	2.805	0.005525
2	24696_146	54099228	234	1.069	0.382	0.03264	2.798	0.00558
2	24311_71	51304974	207	1.044	0.3741	0.0366	2.791	0.005757
2	22288_130	24667347	231	0.9267	0.3344	0.03245	2.772	0.006038
2	23174_48	40077276	230	1.018	0.3679	0.03247	2.766	0.006141
2	22216_120	23868007	230	1.131	0.41	0.03229	2.758	0.006284
2	24696_145	54099227	233	1.054	0.3827	0.03177	2.753	0.00637
2	23155_93	40008560	224	0.923	0.3352	0.03303	2.754	0.006378
2	23156_116	40008560	224	0.923	0.3352	0.03303	2.754	0.006378
2	23155_126	40008593	224	0.923	0.3352	0.03303	2.754	0.006378
2	24312_135	51304974	207	1.031	0.374	0.03571	2.755	0.006395
2	23014_15	37975738	201	0.8835	0.3217	0.03651	2.746	0.006582
2	24319_126	51393494	226	0.9951	0.3666	0.03185	2.715	0.007152
2	23061_27	39107325	229	1.973	0.7338	0.03085	2.688	0.007714
2	22114_121	20322975	232	1.661	0.6213	0.03012	2.673	0.008062
2	25548_134	59774051	223	0.8488	0.3177	0.03128	2.671	0.008115
2	23185_98	40083391	197	1.053	0.3953	0.03508	2.663	0.008403
2	23477_131	44176148	222	1.354	0.5107	0.03094	2.65	0.008631
2	25303_144	58091982	216	-0.8736	0.3317	0.03139	-2.633	0.009071
2	23725_138	46912843	234	0.781	0.2985	0.02866	2.616	0.009474
2	23725_56	46912925	235	0.793	0.3043	0.02832	2.606	0.009754
3	30194_108	75220920	225	1.165	0.2808	0.0717	4.15	4.729e-05
3	27213_43	21282194	203	1.805	0.4661	0.06939	3.871	0.0001463
3	28762_82	48604751	221	-1.002	0.2689	0.05969	-3.728	0.0002454
3	27213_102	21282253	213	1.761	0.4789	0.06024	3.678	0.0002986
3	30192_47	75220920	230	1.025	0.2821	0.05476	3.634	0.0003445
3	28077_143	3688025	228	1.261	0.3531	0.05338	3.57	0.0004359
3	30115_6	72940442	224	-1.166	0.3288	0.05362	-3.547	0.0004761
3	28619_48	45347326	233	-0.9246	0.2656	0.04984	-3.481	0.0005973
3	30113_122	72940376	223	-1.18	0.3421	0.05105	-3.448	0.0006763
3	28108_149	3743058	233	1.409	0.4116	0.04825	3.422	0.0007346
3	29203_135	5565879	195	0.9774	0.2851	0.05739	3.428	0.0007437
3	28107_48	3742937	227	1.107	0.3278	0.04828	3.378	0.0008595
3	28585_74	446904	234	1.881	0.5611	0.0462	3.352	0.0009357
3	28582_120	446808	235	2.292	0.6912	0.04508	3.317	0.001057
3	29010_73	53077091	235	1.192	0.3603	0.04489	3.309	0.001084
3	30148_4	74219584	234	1.099	0.3324	0.04496	3.305	0.001101
3	28313_58	4026915	221	-0.9616	0.2995	0.04495	-3.211	0.001524
3	26645_124	12886341	222	-1.099	0.3439	0.04437	-3.196	0.001599
3	31137_101	94242968	222	-1.192	0.3768	0.0435	-3.163	0.001782
3	28870_71	51248456	218	-0.872	0.2786	0.04339	-3.13	0.00199
3	26276_45	108727582	226	0.9456	0.3084	0.04029	3.067	0.002432
3	31023_79	91950458	208	0.8005	0.2611	0.04364	3.066	0.002461
3	26647_39	12886341	219	-1.066	0.3513	0.04073	-3.035	0.002697
3	28575_36	44623230	224	0.8568	0.2839	0.03942	3.018	0.002838
3	26274_136	108727582	227	0.9294	0.3121	0.03793	2.978	0.003216
3	27156_105	2022226	208	0.9862	0.3361	0.04011	2.934	0.003726
3	27574_141	26292395	198	-1.566	0.5359	0.04174	-2.922	0.003888
3	26108_108	102668790	235	1.236	0.4264	0.03481	2.899	0.004102
3	27769_69	29590504	213	0.9527	0.3303	0.03794	2.885	0.004324
3	26625_89	12783325	231	-1.266	0.4396	0.03497	-2.881	0.004345
3	26623_128	12783325	232	-1.26	0.4382	0.03472	-2.876	0.004404
3	26709_138	13433801	228	1.057	0.3684	0.03514	2.869	0.004506
3	26710_42	13433801	228	1.057	0.3684	0.03514	2.869	0.004506
3	28806_95	49577123	232	0.8032	0.2802	0.0345	2.867	0.004533
3	30552_38	83995831	228	0.913	0.3199	0.03479	2.854	0.004719
3	26272_0	108587789	215	-1.17	0.411	0.03665	-2.847	0.004852
3	26707_71	13428944	221	0.9769	0.3506	0.03424	2.786	0.005797
3	28002_74	348622	205	-0.9422	0.338	0.03686	-2.787	0.005819
3	30163_108	74503959	234	1.036	0.3721	0.03231	2.783	0.005823
3	26750_35	14120144	207	-1.015	0.3645	0.03642	-2.784	0.005876
3	26710_45	13433798	224	1.035	0.3744	0.0333	2.765	0.006164
3	28000_110	348622	209	-0.9199	0.3356	0.03502	-2.741	0.00666
3	27285_122	22624108	220	1.103	0.4061	0.03272	2.716	0.007144
3	27285_26	22624204	220	1.103	0.4061	0.03272	2.716	0.007144
3	28874_130	51263097	231	-0.9488	0.3505	0.03101	-2.707	0.007302
3	26644_35	12879962	205	-0.9994	0.3693	0.03483	-2.706	0.007379
3	26709_135	13433798	225	1.001	0.3738	0.03118	2.679	0.007933
3	26706_85	13428944	223	0.93	0.3521	0.0306	2.641	0.008845
3	30163_65	74503916	234	0.9758	0.3728	0.02868	2.617	0.009443
3	28620_37	45347603	233	-0.7155	0.2738	0.02872	-2.613	0.009551
3	30122_148	72985437	234	1.526	0.5842	0.02856	2.612	0.009594
3	28878_17	51468256	229	-1.018	0.3906	0.02906	-2.606	0.009755
3	26391_142	11201268	232	-0.9839	0.3786	0.02853	-2.599	0.00996
4	32022_84	107273216	226	2.245	0.5499	0.06925	4.082	6.206e-05
4	32829_16	118531391	218	-1.222	0.3034	0.06987	-4.028	7.79e-05
4	32023_45	107273244	227	2.141	0.5377	0.06581	3.981	9.256e-05
4	35474_104	6325580	234	1.635	0.4377	0.05672	3.735	0.0002363
4	35472_109	6325624	234	1.635	0.4377	0.05672	3.735	0.0002363
4	31589_145	101801408	207	1.096	0.2936	0.06368	3.734	0.0002441
4	33711_50	18409780	226	1.184	0.3201	0.05758	3.7	0.0002718
4	33142_143	121293415	220	-1.108	0.3014	0.05839	-3.677	0.0002975
4	35474_60	6325624	230	1.648	0.453	0.05485	3.638	0.0003404
4	35472_127	6325642	230	1.648	0.453	0.05485	3.638	0.0003404
4	33987_33	26153120	232	2.099	0.5814	0.05364	3.611	0.000375
4	33850_144	20899744	226	1.1	0.3061	0.05451	3.594	0.0004007
4	34837_75	49979958	226	1.045	0.2913	0.05427	3.585	0.0004132
4	32023_73	107273216	224	1.028	0.2883	0.05417	3.566	0.0004446
4	33593_91	16638908	229	1.107	0.3125	0.05237	3.542	0.0004819
4	33851_50	20899744	214	1.095	0.3102	0.05553	3.531	0.0005086
4	33144_82	121299460	228	-1.098	0.3121	0.05192	-3.518	0.0005255
4	31590_69	101801590	200	0.9947	0.2925	0.05519	3.401	0.0008125
4	32272_120	112909270	226	-0.9533	0.2822	0.04846	-3.378	0.0008621
4	34939_39	5256266	222	-1.148	0.3425	0.04863	-3.353	0.0009397
4	36212_42	78322265	225	1.414	0.4225	0.04784	3.347	0.0009583
4	37255_115	95410223	223	1.227	0.368	0.04792	3.335	0.001
4	33988_121	26153120	230	1.944	0.5835	0.04642	3.332	0.001007
4	33141_128	121293415	218	-1.003	0.3041	0.04796	-3.299	0.001136
4	34080_30	27839375	222	1.034	0.3165	0.04627	3.267	0.001261
4	32022_112	107273244	222	0.9727	0.3001	0.04557	3.241	0.001376
4	36022_136	75171075	211	1.318	0.4067	0.04781	3.24	0.001393
4	34666_91	46562558	233	-1.057	0.328	0.04302	-3.223	0.001454
4	37040_113	9102460	204	1.834	0.5749	0.04795	3.19	0.001652
4	31753_21	10395412	226	-0.998	0.3136	0.04326	-3.183	0.001666
4	32078_33	108625740	206	1.318	0.4139	0.04738	3.185	0.001673
4	31743_67	10371239	232	-0.8907	0.2834	0.04117	-3.142	0.001896
4	32272_0	112909241	227	-0.8855	0.2817	0.04205	-3.143	0.001899
4	34092_123	27968990	211	1.368	0.4475	0.04279	3.057	0.002529
4	32271_32	112909163	228	-0.8656	0.2843	0.0394	-3.045	0.002607
4	32219_55	112468901	233	-0.9382	0.3091	0.03836	-3.036	0.002675
4	37480_51	99776054	234	1.115	0.3705	0.03755	3.009	0.002913
4	37480_54	99776057	234	1.115	0.3705	0.03755	3.009	0.002913
4	37480_148	99776151	234	1.115	0.3705	0.03755	3.009	0.002913
4	31592_92	101813695	224	-0.9457	0.3153	0.03895	-3	0.003011
4	31752_79	10395253	227	-0.9766	0.3289	0.0377	-2.969	0.00331
4	32077_132	108625740	214	1.298	0.4386	0.03967	2.959	0.003434
4	31752_145	10395319	228	-0.9626	0.3265	0.03704	-2.948	0.003529
4	37254_49	95410223	223	1.066	0.3628	0.0376	2.938	0.00365
4	37480_93	99776096	235	1.078	0.3704	0.03507	2.91	0.003962
4	31744_95	10371239	227	-0.8331	0.288	0.03585	-2.893	0.004196
4	33399_144	13118327	196	-1.619	0.5608	0.04117	-2.886	0.00434
4	32930_72	119096301	235	1.251	0.4352	0.03426	2.875	0.004412
4	31591_137	101813695	229	-0.8902	0.3125	0.03452	-2.849	0.004793
4	33455_65	1461875	220	0.8527	0.302	0.03528	2.823	0.005192
4	34590_0	43634255	218	-1.479	0.5242	0.03555	-2.822	0.005222
4	34351_0	35589110	215	-1.769	0.627	0.03602	-2.821	0.005237
4	36463_83	82597715	230	-1.625	0.5769	0.03364	-2.817	0.005268
4	32160_79	111742009	231	0.7983	0.2839	0.03338	2.812	0.005347
4	31487_100	100381644	223	0.9717	0.3454	0.03457	2.813	0.005349
4	35890_85	7323729	224	-1.039	0.3701	0.03429	-2.808	0.005435
4	32554_0	116364405	216	-1.612	0.5774	0.03513	-2.791	0.005726
4	32330_112	113559937	231	-0.9035	0.325	0.03265	-2.78	0.005886
4	34211_26	30224398	225	0.9505	0.3432	0.03325	2.77	0.006086
4	36591_66	84698259	207	-0.9514	0.3439	0.03598	-2.766	0.006189
4	33062_18	120478201	222	0.8714	0.3157	0.03347	2.76	0.006262
4	31632_127	102134084	212	1.408	0.5178	0.03404	2.72	0.007068
4	34535_41	42484430	222	0.9191	0.3384	0.03245	2.716	0.007125
4	32999_54	119479080	230	-0.8824	0.3252	0.03128	-2.713	0.007171
4	37424_43	98275415	227	-0.9049	0.3348	0.03144	-2.703	0.007405
4	32472_130	115225295	207	1.549	0.573	0.03442	2.703	0.007444
4	31633_108	102134035	223	1.338	0.4979	0.03166	2.688	0.007734
4	31632_94	102134051	223	1.338	0.4979	0.03166	2.688	0.007734
4	33110_97	120877135	234	0.839	0.3125	0.03013	2.685	0.007785
4	31633_59	102134084	213	1.392	0.5182	0.03308	2.687	0.007792
4	36444_122	8230742	206	0.847	0.3179	0.03363	2.664	0.008332
4	36023_28	75171075	213	1.078	0.4049	0.03252	2.663	0.008334
4	37041_138	9102407	210	1.529	0.5743	0.03294	2.662	0.00838
4	35192_136	5687454	235	1.64	0.6177	0.02935	2.654	0.008491
4	31632_78	102134035	223	1.3	0.4934	0.03045	2.634	0.009026
4	33399_143	13118326	199	-1.525	0.5801	0.03389	-2.629	0.009241
4	33499_114	15770071	198	-1.231	0.4698	0.03385	-2.621	0.009467
4	36443_125	8230742	209	0.8313	0.3184	0.03188	2.611	0.009697
5	38587_24	22521923	227	2.048	0.5286	0.06253	3.874	0.0001404
5	40821_114	7537182	203	1.428	0.3778	0.06637	3.78	0.0002066
5	40823_43	7537182	204	1.466	0.3996	0.06247	3.669	0.0003116
5	41059_92	9374850	197	1.434	0.3998	0.06187	3.586	0.0004243
5	38611_55	22934242	220	-1.044	0.2987	0.05304	-3.494	0.0005755
5	38964_71	28238337	231	-1.103	0.3323	0.04592	-3.32	0.001047
5	37727_9	1200160	216	-1.749	0.5364	0.04735	-3.261	0.00129
5	39712_97	42223625	197	0.9836	0.304	0.05096	3.236	0.001425
5	39982_131	4776713	233	1.217	0.3884	0.0408	3.135	0.001944
5	38498_147	2162888	219	1.098	0.3584	0.04147	3.064	0.002459
5	39982_9	4776835	231	1.179	0.3858	0.03921	3.057	0.002502
5	37735_83	12043131	220	1.435	0.4727	0.04054	3.035	0.002697
5	38452_126	2126929	202	-1.296	0.4287	0.04368	-3.022	0.002835
5	39981_28	4776561	231	1.163	0.39	0.03742	2.984	0.003158
5	39981_146	4776679	232	1.151	0.3877	0.03692	2.969	0.0033
5	39924_72	45665055	212	1.299	0.4404	0.03977	2.949	0.003546
5	37748_120	12130127	229	1.115	0.3787	0.0368	2.945	0.003568
5	39858_80	44598648	214	-1.016	0.3495	0.03834	-2.907	0.004035
5	38889_74	26788403	231	1.001	0.3463	0.03518	2.89	0.004226
5	38452_113	2126942	209	-1.533	0.5322	0.03854	-2.881	0.004386
5	40540_50	635654	198	-1.011	0.3518	0.04045	-2.875	0.004492
5	37747_46	12130127	225	1.098	0.3831	0.03554	2.867	0.004544
5	38677_87	2430492	200	-1.269	0.4536	0.03804	-2.798	0.005647
5	38595_57	22602580	207	-1.007	0.3611	0.03655	-2.789	0.005793
5	37734_80	12043131	216	1.336	0.4795	0.03502	2.787	0.005802
5	38505_84	2162896	221	0.9959	0.3594	0.03387	2.771	0.006071
5	39924_40	45665087	209	1.22	0.445	0.03503	2.741	0.006656
5	37594_100	10935154	214	1.886	0.6952	0.03357	2.714	0.007201
5	39924_36	45665091	210	1.196	0.4412	0.03411	2.71	0.007289
5	38821_42	26270776	232	0.9184	0.3403	0.03069	2.699	0.00748
5	39984_131	4788283	231	1.176	0.4363	0.03077	2.696	0.007528
5	38343_88	18696618	233	-0.9103	0.3386	0.03034	-2.688	0.007704
5	38505_92	2162888	220	0.9577	0.3563	0.03207	2.688	0.007752
5	39924_127	45665000	209	1.18	0.4451	0.03284	2.651	0.008645
5	40510_34	62628247	219	1.08	0.4088	0.03114	2.641	0.008864
5	39984_109	4788261	230	1.158	0.4418	0.02925	2.621	0.009355
6	44114_147	43778048	221	-1.5	0.3046	0.09966	-4.924	1.672e-06
6	44114_132	43778063	221	-1.5	0.3046	0.09966	-4.924	1.672e-06
6	44114_141	43778054	220	-1.508	0.3064	0.1001	-4.923	1.68e-06
6	44114_148	43778047	218	-1.479	0.3082	0.09641	-4.801	2.951e-06
6	44114_149	43778046	219	-1.464	0.3093	0.09354	-4.732	4.005e-06
6	44114_145	43778050	219	-1.408	0.3157	0.08397	-4.46	1.315e-05
6	44114_125	43778070	215	-1.446	0.3297	0.08279	-4.385	1.825e-05
6	41441_41	16966214	235	-1.509	0.3542	0.07226	-4.26	2.966e-05
6	41457_135	17077080	234	-1.517	0.3615	0.07052	-4.195	3.88e-05
6	42690_89	32127366	230	-1.085	0.2669	0.06756	-4.064	6.63e-05
6	44114_114	43778081	216	-1.374	0.3449	0.06909	-3.985	9.247e-05
6	43955_69	42735640	215	1.41	0.3568	0.06828	3.951	0.0001058
6	41661_12	19763961	229	2.16	0.5622	0.06107	3.842	0.0001582
6	44114_72	43778123	217	-1.204	0.3168	0.06292	-3.8	0.0001887
6	43590_118	39552181	230	2.189	0.6224	0.05148	3.518	0.0005254
6	42753_132	32465529	218	1.128	0.3271	0.05215	3.447	0.0006808
6	44114_78	43778117	212	1.247	0.3646	0.05273	3.419	0.0007547
6	41349_40	14916045	233	-1.707	0.5104	0.04619	-3.344	0.0009618
6	42754_82	32465529	223	1.083	0.3252	0.04777	3.33	0.001019
6	41522_27	17946269	234	1.841	0.5631	0.04404	3.269	0.001243
6	42769_96	32540672	230	-0.9291	0.2857	0.04433	-3.252	0.001319
6	43777_80	41015140	230	1.023	0.315	0.04424	3.248	0.001335
6	41340_89	14724746	225	1.383	0.4329	0.04376	3.195	0.001602
6	42040_30	25208652	235	1.431	0.4496	0.04169	3.184	0.001652
6	44316_39	45514757	233	1.04	0.3287	0.04157	3.165	0.001758
6	43400_66	37835179	218	-1.026	0.325	0.04413	-3.158	0.001817
6	43302_9	36841156	218	1.084	0.344	0.04394	3.151	0.001859
6	41440_133	16966080	226	-1.082	0.3448	0.04209	-3.137	0.001934
6	42038_56	25208418	234	1.418	0.4536	0.04041	3.126	0.002001
6	42040_99	25208583	234	1.418	0.4536	0.04041	3.126	0.002001
6	44145_90	44106224	225	0.8587	0.2848	0.03917	3.015	0.002865
6	41442_96	16966080	224	-1.007	0.3436	0.03721	-2.929	0.003751
6	43537_10	39062590	231	0.8516	0.2977	0.0345	2.861	0.004619
6	44144_65	44106224	222	0.8111	0.2843	0.03569	2.854	0.004736
6	43401_116	37835179	217	-0.9225	0.3297	0.03512	-2.798	0.005616
6	42348_34	27790223	207	1.34	0.4791	0.03678	2.798	0.005638
6	41758_88	21342188	220	-0.8696	0.3114	0.03453	-2.792	0.005698
6	42812_74	32962098	235	-0.8251	0.2968	0.0321	-2.78	0.005882
6	42812_129	32962043	234	-0.8219	0.3004	0.03126	-2.736	0.006694
6	44035_95	43347786	233	-0.8534	0.3152	0.03076	-2.708	0.007284
6	43720_27	40661648	231	1.023	0.3807	0.03059	2.688	0.00771
6	44219_78	44775486	224	0.8575	0.3195	0.03142	2.684	0.007829
6	44190_115	44602354	234	0.8897	0.332	0.03003	2.68	0.007891
6	44220_78	44775486	225	0.854	0.3204	0.03087	2.665	0.008253
6	44219_117	44775525	226	0.8592	0.323	0.03062	2.66	0.008384
6	44036_146	43347813	235	1.109	0.4204	0.02901	2.638	0.008892
6	44220_39	44775525	224	0.8491	0.3227	0.03025	2.631	0.009098
6	43606_100	39635008	234	1.341	0.5109	0.02882	2.624	0.009269
Lengend
CHR	chromosome
NMISS	non-missing individuals (accesions) included in analysis
BETA	test beta
SE	standard error
T	test statistic
