# Supplementary material for: Minor alleles are associated with white rust (Albugo occidentalis) susceptibility in spinach (Spinacia oleracea)
Source: Hortic Res. 2019 Dec 1;6:129. doi: 10.1038/s41438-019-0214-7 (PMC6885047; doi:10.1038/s41438-019-0214-7)
Supplement: Supplementary file 7 — Supplementary Table ST7 Significant signals (Bonferroni correction) and related statistics in the genome-wide association analysis [file 41438_2019_214_MOESM7_ESM.xlsx]

## Sheet: GWA
Supplementary Table ST7 Significant signals (Bonferroni correction) and related statistics in the genome-wide association analysis
Marker	CHR	Position	df	F	P-value	AddEff	add_F	add_p	DomEff	dom_F	dom_p	errordf	marker_Rsq	Genet Var	Resid Var	-2LnLikelihood
20711_24	1	46851695	2	1536.84	4.10343e-12	16.3996	130.696	8.31736e-25	-29.0248	321.646	2.02827e-47	266	0.0184338	729.355	38.5986	1003.66
19304_127	1	35661756	2	7745.7	1.03096e-11	-5.09081	-64.8178	NaN	138.292	22374.3	6.50125e-239	245	0.0029957	729.355	38.5986	1003.66
20817_23	1	47515933	2	1671.83	1.13574e-11	-5.87852	243.515	1.03874e-38	35.3	1672.03	3.279e-112	253	0.0398304	729.355	38.5986	1003.66
19311_144	1	35732100	2	93.1073	3.62628e-11	-4.97445	40.5691	8.65444e-10	4.86528	26.8579	4.42167e-07	263	0.00389073	729.355	38.5986	1003.66
18404_73	1	25782714	2	9.55713	9.97027e-11	-1.867	1.50332	0.221301	-3.07014	2.79171	0.0959898	258	0.0303491	729.355	38.5986	1003.66
18109_44	1	21093743	2	85.6629	1.29646e-10	0.340865	0.0733856	0.78671	-12.2288	71.8627	2.65839e-15	238	0.026101	729.355	38.5986	1003.66
17842_5	1	13755562	2	463.882	5.17664e-10	21.9222	890.566	1.44228e-82	-11.2716	129.889	2.57152e-24	244	0.00339262	729.355	38.5986	1003.66
21522_144	1	7976203	2	1773.17	1.06653e-09	27.2661	189.422	6.12605e-32	-106.591	1241.03	2.63506e-95	238	0.00179981	729.355	38.5986	1003.66
19941_145	1	40789040	2	1598.02	1.13923e-09	186.165	3132.06	6.0432e-142	-212.922	2948.54	5.83576e-139	251	0.00682317	729.355	38.5986	1003.66
18906_141	1	31305392	2	39.2369	1.4148e-09	-3.70671	9.53025	0.00224515	5.84346	20.3299	9.95994e-06	259	0.0153425	729.355	38.5986	1003.66
18414_4	1	25857302	2	1453.96	1.54824e-09	106.938	-1315.39	NaN	-42.5793	-251.944	NaN	264	0.00390469	729.355	38.5986	1003.66
20528_144	1	45405114	2	247.624	1.85871e-09	-9.67825	120.777	4.35072e-23	18.7412	337.042	7.12866e-48	249	0.0591222	729.355	38.5986	1003.66
18159_68	1	21829557	2	2340.27	4.89488e-09	-5.70551	3.33538	0.0689927	-118.876	1192.94	2.3908e-97	256	0.00283872	729.355	38.5986	1003.66
19575_108	1	37911609	2	49.1643	1.01068e-08	-8.9461	52.4937	5.39273e-12	-2.34384	2.72104	0.100295	254	0.0171242	729.355	38.5986	1003.66
19148_145	1	33477321	2	235.251	2.81993e-08	15.3428	126.655	4.66863e-24	-4.0614	7.54543	0.00645216	256	0.0112998	729.355	38.5986	1003.66
18783_24	1	30330893	2	18.5786	3.01675e-08	-7.86928	16.5853	6.25366e-05	-2.68782	1.67112	0.197307	254	0.00721101	729.355	38.5986	1003.66
19777_131	1	39578555	2	7714.63	3.56611e-08	-141.355	1057.91	4.38362e-93	37.2298	71.0441	2.52344e-15	262	0.016023	729.355	38.5986	1003.66
20250_117	1	43534208	2	1.75977	4.24101e-08	0.652681	0.788924	0.37525	1.37273	2.4705	0.117221	264	0.00927606	729.355	38.5986	1003.66
17663_48	1	11240900	2	363.512	4.82994e-08	4.1561	15.2817	0.00011821	15.1514	162.813	2.79156e-29	265	0.00354459	729.355	38.5986	1003.66
19322_79	1	35983624	2	53.1319	4.87365e-08	-10.5343	57.3416	6.59262e-13	2.49574	2.61111	0.107344	262	0.00527579	729.355	38.5986	1003.66
21169_65	1	49642137	2	23.2534	5.2906e-08	7.69724	28.2475	2.33038e-07	3.10612	4.02187	0.0459705	260	0.0228782	729.355	38.5986	1003.66
18167_81	1	21843464	2	616.545	5.38275e-08	20.2026	3073.12	1.53691e-143	-9.22774	1290.96	2.34838e-101	258	0.0258719	729.355	38.5986	1003.66
19098_86	1	32954024	2	412.48	7.61559e-08	-1.16747	1.96057	0.162728	-20.1908	465.387	2.19922e-58	248	0.0137591	729.355	38.5986	1003.66
18762_41	1	30130202	2	653.454	1.02336e-07	-39.5983	1241.58	1.08791e-97	17.617	148.001	6.26563e-27	249	0.0158174	729.355	38.5986	1003.66
18997_127	1	32069169	2	2187.49	1.11833e-07	-31.1483	419.106	7.85206e-56	-35.485	470.674	6.22405e-60	261	0.0306529	729.355	38.5986	1003.66
18527_100	1	26942207	2	2308.55	6.81922e-07	-373.983	2116.39	5.10921e-124	517.508	3705.22	6.49877e-152	255	0.00826856	729.355	38.5986	1003.66
21654_133	1	9632040	2	13300.2	2.99811e-06	61.5363	13233.8	2.36213e-224	-39.3515	3915.31	2.31869e-158	264	0.000550685	729.355	38.5986	1003.66
18334_77	1	25371177	2	66.0366	3.06109e-06	0.319324	0.268852	0.60456	8.72886	130.833	1.16129e-24	256	0.0165247	729.355	38.5986	1003.66
24341_8	2	51499671	2	36.8036	9.0689e-13	4.21307	1.70693	0.192562	-5.90935	3.05326	0.0817788	260	0.0214347	729.355	38.5986	1003.66
21836_146	2	14133105	2	30.9632	1.10294e-12	3.12469	7.02214	0.00858815	-8.9789	46.6748	6.89842e-11	244	0.00494343	729.355	38.5986	1003.66
25082_83	2	5651943	2	93.5725	6.01325e-12	-1.38127	1.95745	0.163045	-14.1963	177.201	8.17499e-31	251	0.0535195	729.355	38.5986	1003.66
23156_116	2	40008560	2	250.645	1.47123e-11	12.5392	101.877	6.05785e-20	-10.1906	57.2569	1.0219e-12	226	0.0192824	729.355	38.5986	1003.66
23725_139	2	46912842	2	157.812	2.50765e-11	10.1431	241.144	9.93272e-39	0.559812	0.481622	0.48832	260	0.0155877	729.355	38.5986	1003.66
22114_121	2	20322975	2	535.3	3.4992e-11	16.0148	25.3128	9.18655e-07	-22.3343	46.3317	7.05739e-11	261	0.0152067	729.355	38.5986	1003.66
23724_51	2	46912662	2	7837.09	4.87041e-10	93.0584	10749.9	1.05723e-211	128.321	13940.4	6.57866e-226	262	0.00563027	729.355	38.5986	1003.66
22458_21	2	28372641	2	1506.08	3.06186e-09	-4.99708	4.25254	0.0402128	-77.3793	919.424	3.21941e-86	258	0.0134596	729.355	38.5986	1003.66
22458_55	2	28372675	2	1506.08	3.06186e-09	-4.99708	4.25254	0.0402128	-77.3793	919.424	3.21941e-86	258	0.0134596	729.355	38.5986	1003.66
22458_6	2	28372626	2	1506.08	3.06186e-09	-4.99708	4.25254	0.0402128	-77.3793	919.424	3.21941e-86	258	0.0134596	729.355	38.5986	1003.66
25069_36	2	56471022	2	587.734	4.97792e-09	121.101	1111.96	8.12613e-94	-65.1734	280.387	1.13996e-42	254	0.00442122	729.355	38.5986	1003.66
25548_104	2	59774081	2	84.0679	1.13117e-08	1.46721	1.87328	0.172324	-12.4476	95.0474	2.98796e-19	256	0.00932102	729.355	38.5986	1003.66
24102_102	2	49925081	2	2227.46	1.25073e-08	-74.1034	4274.53	9.49647e-162	58.9226	2142.88	2.16462e-126	261	0.000650901	729.355	38.5986	1003.66
23163_29	2	40043212	2	82.1617	2.21779e-08	4.897	20.6037	8.64264e-06	6.05292	23.0422	2.67642e-06	265	0.040189	729.355	38.5986	1003.66
24626_41	2	53309289	2	673.281	3.71989e-08	-17.9803	182.386	2.70165e-31	-29.2077	356.248	2.48964e-49	245	0.00091459	729.355	38.5986	1003.66
23725_77	2	46912904	2	92.8951	3.85667e-08	6.0643	48.2482	3.02553e-11	8.77485	64.5951	3.27645e-14	264	0.0170527	729.355	38.5986	1003.66
22790_8	2	34900764	2	37.829	3.97797e-08	5.37822	75.2105	4.8793e-16	1.24327	2.57494	0.109796	262	0.00568946	729.355	38.5986	1003.66
24562_62	2	52729616	2	2358.57	4.13489e-08	-36.5431	1618.96	1.06259e-110	-17.7001	258.612	2.40381e-40	253	0.00454723	729.355	38.5986	1003.66
22284_9	2	24632935	2	40.733	4.53451e-08	-7.19803	76.4365	3.17117e-16	5.59318	34.0702	1.61585e-08	259	0.0155038	729.355	38.5986	1003.66
25031_129	2	56216277	2	60.2392	4.75246e-08	6.94385	59.919	2.50428e-13	-1.80763	2.76766	0.09745	253	0.000405785	729.355	38.5986	1003.66
25818_89	2	9682420	2	2477.39	6.88302e-07	435.855	3592.83	3.40367e-147	-664.519	4203.38	5.83829e-155	247	0.00753526	729.355	38.5986	1003.66
23326_142	2	41637686	2	389.904	7.60374e-07	-17.1497	252.612	3.63829e-40	12.7864	115.903	1.39954e-22	264	0.000595863	729.355	38.5986	1003.66
24563_101	2	52729616	2	750.435	1.77242e-06	-16.1396	155.956	5.91355e-28	43.3469	828.387	4.28507e-80	247	0.0102674	729.355	38.5986	1003.66
22852_76	2	35442434	2	11.429	1.77342e-06	-7.50717	22.6128	3.33663e-06	-6.46439	14.1116	0.000214046	257	0.00980358	729.355	38.5986	1003.66
23509_61	2	44390722	2	66.4146	2.63924e-06	-4.02478	40.4953	9.5588e-10	8.92231	117.887	1.07969e-22	251	0.0140236	729.355	38.5986	1003.66
25069_41	2	56471027	2	10774.8	2.8975e-06	-114.732	2127.9	1.08991e-123	-52.3187	486.504	2.09697e-60	253	0.00435037	729.355	38.5986	1003.66
30831_82	3	8906743	2	85.1932	3.50694e-18	22.7409	170.252	2.8541e-30	-13.5102	47.38	4.36636e-11	265	0.00378073	729.355	38.5986	1003.66
29729_88	3	66005940	2	643.469	1.30098e-17	111.603	862.586	2.80135e-80	-144.048	1287.98	6.80843e-97	238	0.00720831	729.355	38.5986	1003.66
28108_149	3	3743058	2	31.3664	6.54747e-13	-10.5665	17.4987	3.95322e-05	1.81565	0.464188	0.496289	261	0.0196394	729.355	38.5986	1003.66
29513_136	3	6232133	2	1569.57	8.80756e-12	92.1255	760.005	9.87677e-79	-41.7575	146.791	4.99627e-27	262	0.0216103	729.355	38.5986	1003.66
29467_99	3	6156916	2	1526.61	9.15818e-12	20.4099	223.138	6.95993e-37	26.1516	273.987	1.44472e-42	266	0.000580022	729.355	38.5986	1003.66
29225_12	3	56188176	2	608.766	1.59156e-11	-2.66676	1.33059	0.249853	-75.9183	679.309	8.28929e-72	244	0.0181317	729.355	38.5986	1003.66
29729_105	3	66005957	2	159.932	1.91426e-11	-27.7384	214.392	7.36708e-35	-35.8026	320.123	1.24005e-45	238	0.00720831	729.355	38.5986	1003.66
27285_122	3	22624108	2	367.707	2.22514e-11	12.7049	95.1015	4.15258e-19	-37.3129	603.661	4.22107e-67	242	0.010398	729.355	38.5986	1003.66
30357_26	3	7915426	2	2340.02	4.26911e-11	-120.609	4664.62	3.25765e-167	-70.4458	1164.2	1.27539e-97	263	0.000744338	729.355	38.5986	1003.66
31038_117	3	92246159	2	458.887	6.62583e-11	20.4851	70.4717	4.01226e-15	-42.9172	285.003	9.90841e-43	246	0.00320448	729.355	38.5986	1003.66
30872_101	3	8969597	2	2559.98	7.52771e-11	-41.2654	1564.03	7.60365e-109	-77.1924	4591.64	1.4163e-161	252	0.00197113	729.355	38.5986	1003.66
30538_30	3	83500450	2	1519.87	4.64787e-10	86.2253	2961.48	5.13429e-142	-56.9307	1043.49	6.24801e-92	259	0.00169302	729.355	38.5986	1003.66
28140_95	3	37770803	2	1461.07	8.66753e-10	-64.3294	1869.61	1.80631e-120	-52.6196	696.843	2.11406e-75	264	0.0081858	729.355	38.5986	1003.66
30061_29	3	72141532	2	547.974	1.28126e-09	-30.6164	467.251	1.677e-57	0.196644	0.0157779	0.900149	237	0.000507504	729.355	38.5986	1003.66
28330_8	3	40573759	2	520.337	1.90888e-09	17.4397	124.891	6.34885e-24	55.5952	866.439	1.34057e-84	264	0.00959015	729.355	38.5986	1003.66
30163_65	3	74503916	2	2235.38	3.04149e-09	-105.009	2239.34	6.96526e-129	28.0108	111.294	7.46411e-22	262	0.0482546	729.355	38.5986	1003.66
26006_73	3	101364545	2	1283.79	3.56808e-09	72.0682	2430.62	1.08479e-132	-56.2489	897.135	1.21756e-85	261	0.000413079	729.355	38.5986	1003.66
30120_71	3	72985437	2	570.481	4.68904e-09	-77.6552	543.403	3.02756e-65	-109.764	1032.92	7.77677e-92	261	0.00350326	729.355	38.5986	1003.66
31117_54	3	93847756	2	13762.2	5.65877e-09	-360.894	5765.02	2.7359e-159	93.1974	301.472	4.80317e-43	224	0.00634319	729.355	38.5986	1003.66
28107_48	3	3742937	2	92.7052	6.67479e-09	-7.45067	47.6602	4.09855e-11	-15.5964	181.513	1.59134e-31	257	0.061018	729.355	38.5986	1003.66
30799_148	3	88465472	2	608.144	3.56015e-08	-23.4061	250.28	7.9486e-40	-6.89655	21.9846	4.46518e-06	262	0.00153747	729.355	38.5986	1003.66
27421_93	3	24542053	2	618.42	3.76929e-08	-27.4114	339.841	5.45147e-49	-60.1522	1201.21	4.62632e-99	263	0.00422349	729.355	38.5986	1003.66
27213_102	3	21282253	2	2.95003	4.24101e-08	-1.06393	1.33878	0.248429	-3.42986	5.89505	0.0159387	239	0.0385918	729.355	38.5986	1003.66
26053_146	3	101948898	2	18.3714	4.38586e-08	-8.55496	18.5526	2.52758e-05	-4.78795	4.84551	0.0287971	217	0.0150475	729.355	38.5986	1003.66
29992_6	3	7094779	2	2134.11	4.7425e-08	56.6776	3992.66	8.47647e-160	37.8744	1081.23	1.29327e-94	265	0.000965219	729.355	38.5986	1003.66
30115_72	3	72940376	2	384.18	5.68989e-08	18.6166	374.938	3.6934e-51	12.0272	103.773	1.59329e-20	248	0.0370928	729.355	38.5986	1003.66
29014_54	3	53095881	2	154.554	5.90424e-08	26.3029	66.2164	1.67803e-14	48.2405	197.173	1.02457e-33	265	0.0143661	729.355	38.5986	1003.66
30699_95	3	8667808	2	636.359	8.22429e-08	57.1533	469.063	2.76055e-59	-17.0625	33.2028	2.43321e-08	255	0.00195203	729.355	38.5986	1003.66
29004_12	3	53046822	2	7096.79	1.04304e-07	16.8971	231.375	1.58971e-35	-60.3534	2697.37	2.56868e-120	211	0.000948943	729.355	38.5986	1003.66
26922_75	3	16545150	2	249.717	1.12579e-07	17.266	377.376	1.24732e-50	-6.73382	35.261	1.03985e-08	238	0.0116698	729.355	38.5986	1003.66
26906_9	3	16220233	2	4183.71	1.14406e-07	60.8245	8445.79	1.93563e-192	-77.6614	8398.53	3.78532e-192	251	0.00737216	729.355	38.5986	1003.66
31000_39	3	91610913	2	4680.06	1.30729e-07	-56.3734	6147.5	5.3676e-171	36.6683	1911.66	3.73078e-115	241	0.00179987	729.355	38.5986	1003.66
30151_12	3	743510	2	4316.99	1.37058e-07	102.254	7877.87	3.54575e-187	-90.0285	3608.23	8.38713e-148	248	0.00812196	729.355	38.5986	1003.66
28655_10	3	4633205	2	3622.22	1.42965e-07	-8.00684	172.212	1.57506e-30	-45.6752	3675.68	2.00753e-155	265	0.00246997	729.355	38.5986	1003.66
30115_6	3	72940442	2	895.679	1.85505e-07	52.7561	1819.85	1.77703e-116	-35.6772	392.566	4.30752e-53	254	0.00155075	729.355	38.5986	1003.66
30808_17	3	88795424	2	574.806	3.66073e-07	-38.6512	833.499	4.49372e-83	47.0387	903.166	1.45079e-86	265	0.000718413	729.355	38.5986	1003.66
29026_43	3	53126806	2	772.27	1.54307e-06	19.5081	246.196	1.57711e-38	-19.2751	175.914	2.11463e-30	242	0.0140883	729.355	38.5986	1003.66
30400_120	3	8004979	2	530.226	1.77488e-06	10.3389	988.683	1.11861e-88	3.09494	26.5514	5.2252e-07	254	0.00934558	729.355	38.5986	1003.66
31632_78	4	102134035	2	1844.27	8.64033e-12	-7.022	205.432	6.14814e-34	-43.65	2988.7	5.41125e-136	241	0.00851538	729.355	38.5986	1003.66
31663_34	4	102385933	2	130.702	1.72333e-11	-14.6286	243.779	9.71596e-39	-14.8628	158.009	2.29176e-28	253	0.00920111	729.355	38.5986	1003.66
36375_105	4	81101802	2	2509.68	3.33257e-11	124.55	1741.93	1.16058e-114	24.6314	41.1049	7.14514e-10	255	0.00747623	729.355	38.5986	1003.66
31549_9	4	100907662	2	2356.06	5.06321e-11	48.8573	317.751	8.07466e-47	57.4068	386.613	3.75146e-53	262	0.00494609	729.355	38.5986	1003.66
31633_108	4	102134035	2	50.0385	1.05219e-10	-10.4521	98.5356	1.71225e-19	-7.23938	31.3353	6.28842e-08	230	0.0120858	729.355	38.5986	1003.66
35646_52	4	6641727	2	31.5074	6.89974e-10	2.52894	14.8895	0.000146261	5.15	38.2547	2.62522e-09	247	0.00843435	729.355	38.5986	1003.66
34423_135	4	38572767	2	1451.47	8.60626e-10	-43.1735	472.059	2.20774e-60	20.1941	76.515	2.79362e-16	265	0.00201378	729.355	38.5986	1003.66
31487_100	4	100381644	2	455.128	2.13779e-09	0.386164	0.142394	0.706246	29.2041	549.41	5.47411e-64	245	0.0139473	729.355	38.5986	1003.66
34924_124	4	51576852	2	1996.12	2.54468e-09	58.4871	3989.08	1.52794e-142	-29.0389	414.758	1.9511e-52	224	0.00168951	729.355	38.5986	1003.66
33141_128	4	121293415	2	582.566	4.96479e-09	-6.72163	224.283	2.75542e-36	-5.77329	100.185	6.02828e-20	246	0.0256267	729.355	38.5986	1003.66
32353_56	4	113674827	2	3037.22	5.17303e-09	-31.614	1074.75	1.90541e-87	56.9745	2184.96	1.62256e-117	229	0.0272485	729.355	38.5986	1003.66
33279_54	4	122232961	2	1470.68	5.75261e-09	32.5212	336.319	2.70112e-47	0.665535	0.124497	0.724523	241	0.00182721	729.355	38.5986	1003.66
32330_112	4	113559937	2	37.3008	6.55991e-09	6.167	37.1834	4.03662e-09	1.37861	1.45982	0.228096	256	0.0253382	729.355	38.5986	1003.66
37037_28	4	9101643	2	211.169	6.75479e-09	13.7749	17.4747	4.00023e-05	-51.5219	212.389	1.92379e-35	261	0.0102969	729.355	38.5986	1003.66
32023_45	4	107273244	2	217.343	1.65178e-08	10.901	302.52	2.44847e-44	-14.5316	396.16	1.22385e-52	244	0.0246709	729.355	38.5986	1003.66
33142_143	4	121293415	2	118.227	1.83137e-08	8.3678	188.229	5.15087e-32	-4.47978	32.6684	3.22845e-08	245	0.0342096	729.355	38.5986	1003.66
33067_133	4	120600629	2	2286.99	2.78411e-08	32.2961	1720.97	1.32252e-114	-60.1835	3767.21	1.47725e-153	257	0.00745683	729.355	38.5986	1003.66
33068_20	4	120600695	2	26.7047	3.05547e-08	18.3154	53.2502	3.85433e-12	18.2619	45.3478	1.11736e-10	256	0.00196822	729.355	38.5986	1003.66
36238_32	4	7874946	2	667.323	3.27965e-08	72.45	598.774	2.17786e-67	35.3239	132.192	1.07054e-24	247	0.0059155	729.355	38.5986	1003.66
37020_97	4	91003890	2	7815.47	3.32316e-08	-780.882	15629.7	1.68642e-231	-755.66	12011.5	3.94258e-217	261	0.00787178	729.355	38.5986	1003.66
37062_40	4	91869243	2	363.196	5.24964e-08	-29.5241	72.3904	1.41741e-15	-4.24546	1.3408	0.247955	265	0.00316568	729.355	38.5986	1003.66
34461_98	4	3922332	2	781.949	7.64491e-08	-39.7532	1559.72	5.71357e-100	-8.96135	56.3152	1.65721e-12	218	0.00231251	729.355	38.5986	1003.66
31969_83	4	106933236	2	2206.88	1.02493e-07	-26.921	245.594	3.16672e-39	7.08324	15.7813	9.25744e-05	260	0.000977464	729.355	38.5986	1003.66
31839_7	4	104587354	2	1391.85	1.27178e-07	-54.9146	3396.57	2.86365e-151	99.6543	18208.3	1.01858e-242	265	0.00081393	729.355	38.5986	1003.66
34017_17	4	26392932	2	6629.64	1.78584e-07	61.8594	895.854	1.07228e-77	-8.1916	14.8547	0.00015431	215	0.0278861	729.355	38.5986	1003.66
37037_105	4	9101720	2	211.169	6.75479e-07	13.7749	17.4747	4.00023e-05	-51.5219	212.389	1.92379e-35	261	0.0102969	729.355	38.5986	1003.66
35890_85	4	7323729	2	6188.9	1.63812e-06	-138.785	5976.01	1.34262e-172	2.72216	1.77368	0.18418	247	0.0207467	729.355	38.5986	1003.66
36183_15	4	78072732	2	520.758	1.7553e-06	8.5227	135.25	1.96768e-25	22.2572	591.714	7.7332e-69	264	0.035261	729.355	38.5986	1003.66
40557_84	5	64331863	2	228.413	1.25045e-15	8.17294	72.0728	2.04431e-15	20.6822	308.467	3.41319e-45	249	0.026225	729.355	38.5986	1003.66
40424_61	5	58630709	2	155.853	2.89445e-13	-4.84383	14.3303	0.000190335	21.6108	216.067	4.78907e-36	266	0.0222696	729.355	38.5986	1003.66
39985_6	5	4788489	2	151.447	4.45258e-13	-15.5398	238.582	1.92708e-38	1.51759	1.50093	0.221659	260	0.00801742	729.355	38.5986	1003.66
39985_37	5	4788458	2	461.548	1.24867e-12	-3.47874	9.01519	0.0029424	-29.5517	540.164	5.09638e-65	261	0.00826343	729.355	38.5986	1003.66
37747_46	5	12130127	2	43.2435	8.06711e-12	-9.04582	64.2439	4.43628e-14	2.68989	3.92772	0.0486093	251	0.0378474	729.355	38.5986	1003.66
39984_131	5	4788283	2	2373.13	2.10128e-11	-31.1526	161.075	5.57604e-29	175.636	3478.86	2.1683e-151	262	0.0218638	729.355	38.5986	1003.66
41078_43	5	9557464	2	2584.12	2.49011e-11	-57.5508	4568.99	2.52857e-161	-6.59003	27.6112	3.20568e-07	252	0.00265226	729.355	38.5986	1003.66
38611_55	5	22934242	2	285.408	4.6388e-11	8.62194	334.043	2.77545e-47	6.05701	73.4834	1.28133e-15	244	0.0402571	729.355	38.5986	1003.66
38821_42	5	26270776	2	22695.5	8.72146e-10	-140.159	16893.9	1.86381e-236	-140.535	19948.5	1.32724e-245	262	0.0254785	729.355	38.5986	1003.66
38280_19	5	17711915	2	1746.56	8.92174e-10	-32.9007	319.299	1.10907e-45	16.4778	73.2117	1.52434e-15	240	0.021248	729.355	38.5986	1003.66
38587_24	5	22521923	2	578.627	1.53676e-09	30.275	501.683	3.2066e-61	-7.25456	20.668	8.58863e-06	250	0.0378174	729.355	38.5986	1003.66
40655_111	5	67867020	2	31684.9	1.56351e-09	163.539	-5117.43	NaN	-142.247	-3117.57	NaN	237	0.00694823	729.355	38.5986	1003.66
40616_22	5	671383	2	1301.88	3.15344e-09	-16.1135	136.225	1.74317e-25	-25.041	287.584	1.18411e-43	259	0.00635171	729.355	38.5986	1003.66
39928_138	5	45792763	2	2708.89	3.67981e-09	120.25	3881.88	2.75455e-154	-6.44508	9.80499	0.00194743	255	0.000962319	729.355	38.5986	1003.66
38606_127	5	22806799	2	582.62	4.91371e-09	34.3901	765.2	3.51445e-78	-21.5192	214.578	1.56255e-35	256	0.00882393	729.355	38.5986	1003.66
39605_11	5	40984152	2	156.002	5.86217e-09	19.6132	310.086	6.08322e-45	-15.7225	154.975	1.0458e-27	242	0.0126747	729.355	38.5986	1003.66
39621_130	5	41088515	2	364.522	7.03518e-09	-1.71045	0.99176	0.320303	22.6976	148.692	5.30382e-27	248	0.00898417	729.355	38.5986	1003.66
41059_92	5	9374850	2	78403.7	8.37873e-09	-786.846	131351	4.15067e-292	-863.922	144194	2.69913e-296	212	0.0269741	729.355	38.5986	1003.66
38498_147	5	2162888	2	133.739	1.32069e-08	13.7793	143.505	3.61363e-26	-0.892066	0.48575	0.486513	242	0.0238696	729.355	38.5986	1003.66
41050_103	5	9311425	2	2335.01	1.76453e-08	-54.7046	3502.37	4.69598e-149	-11.3667	79.295	1.12407e-16	255	0.00750674	729.355	38.5986	1003.66
39530_11	5	3968490	2	8.8471	1.93267e-08	3.23308	12.5074	0.000482008	4.39509	16.0948	7.93813e-05	258	0.00328564	729.355	38.5986	1003.66
40827_48	5	7580975	2	2.98242	4.11404e-08	-1.7564	1.11586	0.291824	4.8039	5.95777	0.0153418	257	0.0201417	729.355	38.5986	1003.66
39267_6	5	32870116	2	2975.38	4.7686e-08	37.0358	105.495	1.57873e-20	53.2409	201.515	4.74054e-33	229	0.0220351	729.355	38.5986	1003.66
39269_5	5	32870518	2	2975.38	4.7686e-08	37.0358	105.495	1.57873e-20	53.2409	201.515	4.74054e-33	229	0.0220351	729.355	38.5986	1003.66
37748_120	5	12130127	2	631.93	6.50796e-08	18.889	193.097	5.63778e-33	9.62232	40.2242	1.04121e-09	257	0.039363	729.355	38.5986	1003.66
39606_84	5	40984206	2	791.109	1.35446e-07	14.5922	919.124	7.91983e-83	23.6683	503.671	3.62342e-60	238	0.00912119	729.355	38.5986	1003.66
39981_146	5	4776679	2	684.333	1.89195e-07	3.25572	6.70312	0.0101751	-30.1292	491.452	1.67351e-61	261	0.0213451	729.355	38.5986	1003.66
44114_132	6	43778063	2	599.237	2.94782e-17	28.51	896.676	3.50351e-83	-10.9602	82.9574	3.31519e-17	246	0.0769144	729.355	38.5986	1003.66
43655_52	6	40049144	2	225.519	1.28568e-15	-10.8015	266.851	2.90057e-41	15.7809	344.991	6.47729e-49	254	0.0319456	729.355	38.5986	1003.66
43303_71	6	36846328	2	74.9876	3.91782e-15	-8.6114	135.909	2.81747e-25	-1.96905	4.92171	0.0274384	250	0.0225156	729.355	38.5986	1003.66
44114_125	6	43778070	2	40.5843	6.44229e-15	6.17984	80.9643	7.03552e-17	1.48706	2.94029	0.0876805	246	0.0556997	729.355	38.5986	1003.66
41441_41	6	16966214	2	15257.6	3.02252e-13	-173.327	8167.55	2.02363e-198	-139.197	4049.11	1.52611e-160	265	0.0554165	729.355	38.5986	1003.66
44220_39	6	44775525	2	1565.97	5.0607e-12	46.5173	65.6129	2.19533e-14	152.809	645.989	3.32605e-72	263	0.0034296	729.355	38.5986	1003.66
41937_82	6	22903762	2	2461.33	5.11496e-12	-1.23548	0.571612	0.450478	-76.8014	1628.15	4.81062e-100	212	0.00369908	729.355	38.5986	1003.66
43582_143	6	39521012	2	1622.26	5.11725e-12	33.1293	163.336	3.43241e-29	36.6353	165.714	1.66292e-29	258	0.0298441	729.355	38.5986	1003.66
41957_118	6	23314692	2	2020.76	6.37512e-12	35.9621	4493.95	3.9287e-151	-12.3617	268.892	2.45409e-40	231	0.000187934	729.355	38.5986	1003.66
42476_98	6	29142939	2	1606.66	6.83474e-12	-107.559	2978.36	2.63952e-142	78.4564	1796.54	3.42081e-117	259	0.00125074	729.355	38.5986	1003.66
43317_70	6	36929343	2	2451.09	8.87788e-12	73.432	4921.65	2.81997e-168	36.544	809.736	5.80519e-81	259	0.000389251	729.355	38.5986	1003.66
43399_60	6	37830785	2	471.407	1.03796e-11	15.7148	540.004	6.89263e-64	9.81381	135.083	3.68237e-25	250	0.0107086	729.355	38.5986	1003.66
44036_48	6	43347911	2	1541.61	1.44522e-11	22.0149	151.103	1.15243e-27	-54.2578	774.448	8.48966e-80	264	0.0231684	729.355	38.5986	1003.66
41284_58	6	13942768	2	2387.32	7.72658e-11	-39.7416	716.627	4.91415e-76	25.6324	247.629	1.88403e-39	260	0.0106476	729.355	38.5986	1003.66
44114_149	6	43778046	2	223.059	3.31126e-09	-9.64575	221.592	7.92058e-36	12.4793	221.024	9.17889e-36	242	0.0479087	729.355	38.5986	1003.66
42542_126	6	29833949	2	1753.88	3.52573e-09	11.0995	187.221	1.12949e-31	56.3001	2812.84	4.78721e-132	238	0.00809362	729.355	38.5986	1003.66
44145_90	6	44106224	2	182.453	4.83092e-08	1.94629	10.1848	0.00160347	-12.9007	362.846	4.8084e-50	247	0.0259873	729.355	38.5986	1003.66
41961_125	6	23512226	2	243.272	6.35804e-08	18.4306	199.794	1.41896e-33	-31.805	484.709	5.39393e-60	250	0.00596073	729.355	38.5986	1003.66
42874_64	6	33655811	2	192.437	8.2998e-08	-8.73043	215.247	8.14455e-36	1.74038	5.43136	0.0205527	262	0.0129623	729.355	38.5986	1003.66
41457_135	6	17077080	2	396.128	1.17705e-07	42.7582	707.728	3.63036e-76	18.063	86.7196	5.48876e-18	265	0.0532349	729.355	38.5986	1003.66
44297_22	6	45407090	2	1298.73	1.84437e-07	-35.5931	2414.39	3.84379e-130	-17.1825	298.834	1.57989e-44	254	0.0170745	729.355	38.5986	1003.66
42038_56	6	25208418	2	55.9007	6.39887e-07	-9.03461	44.9321	1.26144e-10	-3.14353	3.59176	0.0591761	265	0.0135345	729.355	38.5986	1003.66
43400_66	6	37835179	2	771.472	1.7161e-06	7.04468	23.8499	1.91628e-06	43.9573	534.318	1.15755e-62	242	0.0223464	729.355	38.5986	1003.66
Legend
CHR	chromosome
df	degree for freedom
F	F-statistic
AddEff	additive effect
DomEff	dominant effect
